# Supplementary material for: Multidimensional metrics for estimating phage abundance, distribution, gene density, and sequence coverage in metagenomes
Source: Front Microbiol. 2015 May 8;6:381. doi: 10.3389/fmicb.2015.00381 (PMC4424905; doi:10.3389/fmicb.2015.00381)
Supplement: Table S1 — Raw data calculated for each metagenomic sample used in the study, together with relevant metadata for each metagenome (e.g., biome, environment, size in base pairs, number of reads, GC%). [file Table1.XLSX]

## Sheet: Sheet1
										Phage Metrics							Bacterial Analysis
Serial#	MG_ID	Name	MG_GC%	MG_Read_Len	nSeqs	Mg_Len	Project	Biome	Environment	Total Hits	Med Hits	Total Abund	Median AI	nPhages	PhageDiverstiy	PhageEvenness	nGenera	BactDiversity	BactEvenness	Five most abundant species
#001	26	AntarcticaAquatic_5 - MARINE DERIVED LAKE	43.29	1001.43	283663	284069722	Antarctica Aquatic Microbial Metagenome	Marine	Antarctic	647095	535	2277.94	1.88334	487	5.46322	0.0112181	59	3.66033	0.0620396	Haloquadratum_walsbyi; Acholeplasma_laidlawii; Jonesia_denitrificans; Leptospira_biflexa; [Clostridium]_difficile
#002	354	AntarcticaAquatic_8	34.33	985.591	103058	101573008	Antarctica Aquatic Microbial Metagenome	Marine	Antarctic	107045	48	1053.87	0.472566	471	5.08242	0.0107907	52	3.35675	0.0645529	Polaribacter_sp._MED152; Candidatus_Pelagibacter_ubique; Cellulophaga_algicola; Candidatus_Methanomassiliicoccus_intestinalis; Candidatus_Pelagibacter_sp._IMCC9063
#003	31	AntarcticaAquatic_4 - MARINE DERIVED LAKE	49.61	1008.89	54446	54929769	Antarctica Aquatic Microbial Metagenome	Marine	Antarctic	60415	48	1099.86	0.873843	468	5.52092	0.0117968	43	1.99542	0.0464051	Chlorobium_phaeovibrioides; Anaplasma_marginale; Denitrovibrio_acetiphilus; Haloquadratum_walsbyi; Candidatus_Caldiarchaeum_subterraneum
#004	240	AntarcticaAquatic_2 - ACE LAKE, ANTARCTICA	37.2	994.854	9672	9622231	Antarctica Aquatic Microbial Metagenome	Marine	Antarctic	12467	11	1295.65	1.14319	472	5.64969	0.0119697	66	3.85473	0.058405	Halobacteroides_halobius; candidate_division_SR1_bacterium_RAAC1_SR1_1; Ignavibacterium_album; Haloquadratum_walsbyi; Methanobacterium_sp._MB1
#005	294	AntarcticaAquatic_1 - MARINE DERIVED LAKE	36.23	1012.24	100085	101310476	Antarctica Aquatic Microbial Metagenome	Marine	Antarctic	125155	84	1235.36	0.829134	487	5.50048	0.0112946	61	3.71291	0.0608674	Halobacteroides_halobius; candidate_division_SR1_bacterium_RAAC1_SR1_1; Ignavibacterium_album; Methanosphaera_stadtmanae; Mycoplasma_wenyonii
#006	232	AntarcticaAquatic_7 - ORGANIC LAKE, ANTARCTICA	34.66	997.623	28481	28413296	Antarctica Aquatic Microbial Metagenome	Marine	Antarctic	44141	27	1553.53	0.950259	468	5.42647	0.011595	20	2.43342	0.121671	Methanococcus_aeolicus; candidate_division_SR1_bacterium_RAAC1_SR1_1; Anoxybacillus_flavithermus; Candidatus_Portiera_aleyrodidarum; Staphylococcus_pseudintermedius
#007	293	AntarcticaAquatic_6 - ACE LAKE, ANTARCTICA	43.93	998.461	281490	281056691	Antarctica Aquatic Microbial Metagenome	Marine	Antarctic	737546	648	2624.19	2.30558	487	5.52567	0.0113464	64	3.69621	0.0577533	Haloquadratum_walsbyi; Acholeplasma_laidlawii; Jonesia_denitrificans; Vibrio_splendidus; Anaplasma_marginale
#008	13	AntarcticaAquatic_3 - MARINE DERIVED LAKE	38.95	971.451	10042	9755315	Antarctica Aquatic Microbial Metagenome	Marine	Antarctic	9877	9	1012.47	0.922574	441	5.63081	0.0127683	81	4.00153	0.0494016	candidate_division_SR1_bacterium_RAAC1_SR1_1; Halobacteroides_halobius; Ignavibacterium_album; Haloquadratum_walsbyi; Candidatus_Kinetoplastibacterium_desouzaii
#009	111	AntarcticaAquatic_9	34.03	1001.5	95521	95664001	Antarctica Aquatic Microbial Metagenome	Marine	Antarctic	82266	33	859.947	0.344957	461	5.17342	0.0112222	50	3.40481	0.0680963	Candidatus_Pelagibacter_ubique; Polaribacter_sp._MED152; Psychroflexus_torquis; Candidatus_Pelagibacter_sp._IMCC9063; Cellulophaga_algicola
#010	276	TilPondKentSTMic200608	51	102.54	67612	6932903	Freshwater from Aquaculture facility	Fresh	aquaculture	551	0	79.4761	0	191	4.92605	0.0257908	63	3.69813	0.0587005	16SrXII_(Stolbur_group); Haliscomenobacter_hydrossis; Weeksella_virosa; Neorickettsia_risticii; Stenotrophomonas_maltophilia
#011	194	TilPondKentSTVir200608	49.06	101.057	57134	5773797	Freshwater from Aquaculture facility	Fresh	aquaculture	4933	1	854.377	0.173196	362	4.9832	0.0137657	53	3.66321	0.0691172	Atopobium_parvulum; Candidatus_Saccharimonas_aalborgensis; 16SrXII_(Stolbur_group); Xylella_fastidiosa; Vibrio_harveyi_group
#012	104	TpondKentSTVir200511	46.34	102.253	267640	27366887	Freshwater from Aquaculture facility	Fresh	aquaculture	41600	18	1520.09	0.657729	464	5.11867	0.0110316	60	3.76075	0.0626791	Prevotella_melaninogenica; Octadecabacter_arcticus; Vibrio_splendidus; Prevotella_intermedia; Atopobium_parvulum
#013	103	TilPondKentSTMic200511	44.35	101.828	381076	38804235	Freshwater from Aquaculture facility	Fresh	aquaculture	8739	3	225.207	0.0773111	390	4.38957	0.0112553	25	2.78461	0.111385	Treponema_paraluiscuniculi; Cytophaga_hutchinsonii; Xylella_fastidiosa; Tropheryma_whipplei; Coprococcus_sp._ART55/1
#014	392	PrePondKentSTMic20060504	45.36	100.444	44094	4428989	Freshwater from Aquaculture facility	Fresh	aquaculture	505	0	114.022	0	192	4.99295	0.0260049	50	3.48003	0.0696006	Spirosoma_linguale; Flavobacterium_psychrophilum; Saccharophagus_degradans; Xylella_fastidiosa; Paludibacter_propionicigenes
#015	27	PrePondKentSTVir20060504	40.13	103.214	67988	7017317	Freshwater from Aquaculture facility	Fresh	aquaculture	10268	5	1463.24	0.712523	421	5.09851	0.0121105	44	3.27022	0.0743233	Prevotella_melaninogenica; Prevotella_intermedia; Mycoplasma_wenyonii; Cellulophaga_lytica; Flavobacterium_indicum
#016	149	TilPondKentSTMic20060504	44.43	101.349	63978	6484135	Freshwater from Aquaculture facility	Fresh	aquaculture	2017	0	311.067	0	267	4.19002	0.0156929	52	3.44876	0.0663224	Anaplasma_centrale; Xylella_fastidiosa; Flavobacterium_psychrophilum; Leptospira_biflexa; Candidatus_Portiera_aleyrodidarum
#017	318	TilPondKentSTVir20060504	46.41	101.067	60319	6096272	Freshwater from Aquaculture facility	Fresh	aquaculture	5501	3	902.355	0.492104	405	5.05593	0.0124838	51	3.52808	0.069178	Prevotella_melaninogenica; Xylella_fastidiosa; Prevotella_intermedia; Anabaena_variabilis; Atopobium_parvulum
#018	140	mb2001jd135_1	40.02	237.135	223337	52960995	Monterey Bay Microbial Study	Marine	coastal	93314	32	1761.94	0.604218	469	4.9325	0.0105171	78	3.94469	0.0505729	Prochlorococcus_marinus; Candidatus_Pelagibacter_ubique; Marinomonas_mediterranea; Octadecabacter_antarcticus; Polynucleobacter_necessarius
#019	287	SRS000297	41.27	224.287	304020	68187679	Marine Metagenome from Coastal Waters project at Plymouth Marine Laboratory	Marine	coastal	125335	43	1838.09	0.630612	480	4.85783	0.0101205	68	3.87329	0.0569601	Candidatus_Pelagibacter_ubique; Octadecabacter_antarcticus; Croceibacter_atlanticus; Glaciecola_psychrophila; Polynucleobacter_necessarius
#020	106	mb2001jd135_2	39.99	233.454	191523	44711724	Monterey Bay Microbial Study	Marine	coastal	75437	26	1687.19	0.581503	472	4.95138	0.0104902	81	3.98878	0.0492441	Prochlorococcus_marinus; Candidatus_Pelagibacter_ubique; Marinomonas_mediterranea; Octadecabacter_antarcticus; alpha_proteobacterium_HIMB5
#021	57	Sample 35	34.75	1091.44	626	683240	GAFFA	Marine	coastal	1370	0	2005.15	0	97	3.77549	0.0389226	49	3.06878	0.0626281	alpha_proteobacterium_HIMB5; Candidatus_Pelagibacter_ubique; Prochlorococcus_marinus; alpha_proteobacterium_HIMB59; Haloquadratum_walsbyi
#022	368	GS013 Shotgun - Coastal - North American East Coast - Off Nags Head, NC - USA	43.94	1079.51	138033	149007574	Global Ocean Sampling Expidition	Marine	coastal	317114	213	2128.17	1.42946	486	5.23247	0.0107664	95	4.01415	0.0422542	alpha_proteobacterium_HIMB5; Prochlorococcus_marinus; Candidatus_Pelagibacter_ubique; Haloquadratum_walsbyi; Candidatus_Methanomassiliicoccus_intestinalis
#023	395	SRS000240	50.11	94.9783	44317	4209153	Sapelo Island Bacterioplankton Metagenome	Marine	coastal	2736	0	650.012	0	269	4.60155	0.0171061	60	3.57739	0.0596231	Vibrio_splendidus; Octadecabacter_antarcticus; Thioalkalimicrobium_cyclicum; beta_proteobacterium_CB; Haloquadratum_walsbyi
#024	292	GS019 Shotgun - Coastal - Caribbean Sea - Northeast of Colon - Panama	35.54	1081.94	135325	146413090	Global Ocean Sampling Expidition	Marine	coastal	395664	96	2702.38	0.655679	484	4.13177	0.00853672	70	3.14839	0.044977	alpha_proteobacterium_HIMB5; Prochlorococcus_marinus; Candidatus_Methanomassiliicoccus_intestinalis; Haloquadratum_walsbyi; Candidatus_Pelagibacter_ubique
#025	62	VAN11SeawaterMic200511	50.83	93.1188	29104	2710130	Marine manipulated	Marine	coastal	1359	0	501.452	0	198	4.16937	0.0210574	75	3.88276	0.0517701	Vibrio_splendidus; Xylella_fastidiosa; Mycobacterium_leprae; Haloquadratum_walsbyi; Octadecabacter_antarcticus
#026	67	BBAY01	38.33	1066.62	71068	75802328	Botany Bay Metagenomic	Marine	coastal	133609	65	1762.6	0.857493	476	5.18154	0.0108856	81	3.72438	0.04598	alpha_proteobacterium_HIMB5; Candidatus_Pelagibacter_ubique; Prochlorococcus_marinus; Haloquadratum_walsbyi; alpha_proteobacterium_HIMB59
#027	273	GS034 Shotgun - Coastal - Galapagos Islands - North Seamore Island - Ecuador	40.28	1058.45	134347	142199308	Global Ocean Sampling Expidition	Marine	coastal	442775	102	3113.76	0.717303	477	4.26453	0.00894032	66	3.2936	0.049903	alpha_proteobacterium_HIMB5; Synechococcus_sp._CC9605; Prochlorococcus_marinus; Synechococcus_sp._WH_8102; Candidatus_Pelagibacter_ubique
#028	184	SRS000245	49.93	95.561	40542	3874234	Sapelo Island Bacterioplankton Metagenome	Marine	coastal	2678	0	691.233	0	291	4.44119	0.0152618	72	3.73556	0.0518828	Vibrio_splendidus; Octadecabacter_antarcticus; Xylella_fastidiosa; Thioalkalimicrobium_cyclicum; Haloquadratum_walsbyi
#029	348	GS010 Shotgun - Coastal - North American East Coast - Cape May, NJ - USA	38.66	1052.62	78304	82424426	Global Ocean Sampling Expidition	Marine	coastal	152163	71	1846.09	0.861395	484	5.1433	0.0106267	85	3.60044	0.0423581	alpha_proteobacterium_HIMB5; Candidatus_Pelagibacter_ubique; Prochlorococcus_marinus; Haloquadratum_walsbyi; Candidatus_Methanomassiliicoccus_intestinalis
#030	24	SRS000242	50.11	93.6561	9967	933470	Sapelo Island Bacterioplankton Metagenome	Marine	coastal	1404	0	1504.07	0	115	3.64349	0.0316826	58	3.53641	0.0609727	Vibrio_splendidus; Xylella_fastidiosa; Haloquadratum_walsbyi; Leuconostoc_sp._C2; Prevotella_ruminicola
#031	131	GS028 Shotgun - Coastal - Galapagos Islands - Coastal Floreana - Ecuador	36.15	1084.4	189052	205008796	Global Ocean Sampling Expidition	Marine	coastal	454514	163	2217.05	0.795088	485	4.70939	0.00971009	78	3.3474	0.0429153	alpha_proteobacterium_HIMB5; Prochlorococcus_marinus; Candidatus_Pelagibacter_ubique; Candidatus_Methanomassiliicoccus_intestinalis; Haloquadratum_walsbyi
#032	364	mb2001jd115_2	41.61	234.93	173161	40680713	Monterey Bay Microbial Study	Marine	coastal	53403	18	1312.74	0.44247	472	4.97074	0.0105312	81	3.96902	0.0490003	Polynucleobacter_necessarius; Hirschia_baltica; Prochlorococcus_marinus; Glaciecola_psychrophila; Candidatus_Pelagibacter_ubique
#033	96	SRS000300	48.22	221.487	35712	7909745	Marine Metagenome from Coastal Waters project at Plymouth Marine Laboratory	Marine	coastal	2192	0	277.127	0	130	2.79833	0.0215256	16	2.44467	0.152792	Jonesia_denitrificans; Tropheryma_whipplei; Blattabacterium_punctulatus; Caldivirga_maquilingensis; Thermogladius_cellulolyticus
#034	159	GS009 Shotgun - Coastal - North American East Coast - Block Island, NY - USA	38.25	1063.36	79303	84327514	Global Ocean Sampling Expidition	Marine	coastal	123842	64	1468.58	0.758946	475	5.08672	0.0107089	70	3.6079	0.0515414	Candidatus_Pelagibacter_ubique; alpha_proteobacterium_HIMB5; Candidatus_Methanomassiliicoccus_intestinalis; Prochlorococcus_marinus; Nitrosopumilus_maritimus
#035	8	GS030 Shotgun - Warm Seep - Galapagos Islands - Warm seep, Roca Redonda - Ecuador	35.21	1090.61	359152	391694924	Global Ocean Sampling Expidition	Marine	coastal	540768	176	1380.58	0.449329	477	4.78761	0.0100369	54	3.02072	0.0559393	alpha_proteobacterium_HIMB5; alpha_proteobacterium_HIMB59; Candidatus_Pelagibacter_ubique; Prochlorococcus_marinus; Candidatus_Methanomassiliicoccus_intestinalis
#036	195	GS029 Shotgun - Coastal - Galapagos Islands - North James Bay, Santigo Island - Ecuador	35.6	1093.47	131529	143822814	Global Ocean Sampling Expidition	Marine	coastal	316136	95	2198.09	0.660535	478	4.32253	0.00904296	61	3.18869	0.0522735	alpha_proteobacterium_HIMB5; Candidatus_Pelagibacter_ubique; Prochlorococcus_marinus; Candidatus_Methanomassiliicoccus_intestinalis; alpha_proteobacterium_HIMB59
#037	244	SkanBayAlaskaVir20060927	39.96	104.561	31375	3280591	Ocean Viruses	Marine	coastal	1105	0	336.83	0	275	5.22281	0.018992	61	3.60309	0.059067	Prevotella_melaninogenica; Methanosphaera_stadtmanae; Halobacteroides_halobius; Acholeplasma_laidlawii; Sulfolobus_acidocaldarius
#038	246	SRS000244	50.84	93.1184	29145	2713935	Sapelo Island Bacterioplankton Metagenome	Marine	coastal	1808	0	666.191	0	198	4.13633	0.0208906	79	3.91363	0.0495396	Xylella_fastidiosa; Vibrio_splendidus; Haloquadratum_walsbyi; Octadecabacter_antarcticus; Vibrio_harveyi_group
#039	74	GS008 Shotgun - Coastal - North American East Coast - Newport Harbor, RI - USA	45.29	1062.25	129655	137725898	Global Ocean Sampling Expidition	Marine	coastal	204443	122	1484.42	0.885817	485	5.36612	0.0110642	90	4.02448	0.0447165	Polynucleobacter_necessarius; Candidatus_Pelagibacter_ubique; Haloquadratum_walsbyi; Ruegeria_sp._TM1040; Candidatus_Puniceispirillum_marinum
#040	152	TBPhageInduction20051213	39.08	103.948	280019	29107293	Tampa Bay Viral Metagenome	Marine	coastal	50975	7	1751.28	0.24049	441	3.84875	0.00872732	37	3.10835	0.0840093	Prevotella_melaninogenica; Acholeplasma_laidlawii; Cellulophaga_lytica; Candidatus_Mycoplasma_haemolamae; Vibrio_splendidus
#041	342	SRS000536_2	46.22	102.963	333462	34334174	Marine Synechococcus metagenome experiment	Marine	coastal	8258	1	240.518	0.0291255	291	3.72975	0.012817	51	3.32162	0.0651297	Synechococcus_sp._CC9311; Synechococcus_sp._CC9902; Haloquadratum_walsbyi; alpha_proteobacterium_HIMB5; Tropheryma_whipplei
#042	87	DMSP1SeawaterMic200511	49.87	96.2586	54848	5279589	Marine manipulated	Marine	coastal	3595	1	680.924	0.189409	329	4.68178	0.0142303	70	3.71288	0.0530412	Vibrio_splendidus; Octadecabacter_antarcticus; Thioalkalimicrobium_cyclicum; Xylella_fastidiosa; Mycobacterium_leprae
#043	41	GOMVir1994to2001	47.14	101.587	263908	26809683	Ocean Viruses	Marine	coastal	8846	4	329.955	0.1492	405	4.77368	0.0117869	44	3.30039	0.0750089	Prevotella_melaninogenica; Mycoplasma_wenyonii; canis_group; Novosphingobium_aromaticivorans; Sphingopyxis_alaskensis
#044	302	VAN2SeawaterMic200511	49.78	96.802	33773	3269294	Marine manipulated	Marine	coastal	1418	0	433.733	0	247	4.57865	0.0185371	59	3.5108	0.0595051	Vibrio_splendidus; Octadecabacter_antarcticus; Xylella_fastidiosa; Thioalkalimicrobium_cyclicum; Candidatus_Saccharimonas_aalborgensis
#045	229	GS015 Shotgun - Coastal - Caribbean Sea - Off Key West, FL - USA	36.16	1083.79	127362	138034062	Global Ocean Sampling Expidition	Marine	coastal	293436	80	2125.82	0.579567	471	4.30047	0.00913052	69	3.15921	0.0457856	alpha_proteobacterium_HIMB5; Prochlorococcus_marinus; Candidatus_Methanomassiliicoccus_intestinalis; Haloquadratum_walsbyi; Candidatus_Pelagibacter_ubique
#046	370	GS027 Shotgun - Coastal - Galapagos Islands - Devil's Crown, Floreana Island - Ecuador	37.27	1068.65	222080	237326008	Global Ocean Sampling Expidition	Marine	coastal	434671	183	1831.54	0.771091	485	4.7758	0.00984702	80	3.42773	0.0428466	alpha_proteobacterium_HIMB5; Prochlorococcus_marinus; Candidatus_Pelagibacter_ubique; Candidatus_Methanomassiliicoccus_intestinalis; Haloquadratum_walsbyi
#047	188	GS002 Shotgun - Coastal - North American East Coast - Gulf of Maine - Canada	36.63	1058.98	121590	128761768	Global Ocean Sampling Expidition	Marine	coastal	495063	139	3844.8	1.07951	481	4.35285	0.00904958	73	3.51516	0.0481528	Candidatus_Pelagibacter_ubique; alpha_proteobacterium_HIMB5; Prochlorococcus_marinus; Acholeplasma_laidlawii; Haloquadratum_walsbyi
#048	1	GS117b Shotgun - Coastal sample - Indian Ocean - St. Anne Island, Seychelles - Seychelles	46.48	1081.86	50609	54752102	Global Ocean Sampling Expidition	Marine	coastal	195674	31	3573.82	0.566188	480	3.85553	0.00803235	59	3.44552	0.0583987	Prochlorococcus_marinus; Synechococcus_sp._WH_8102; Haloquadratum_walsbyi; Candidatus_Methanomassiliicoccus_intestinalis; alpha_proteobacterium_HIMB5
#049	136	SRS000295	40.65	230.428	130806	30141333	Marine Metagenome from Coastal Waters project at Plymouth Marine Laboratory	Marine	coastal	49601	20	1645.61	0.663541	474	4.88841	0.0103131	83	3.94683	0.0475522	Candidatus_Pelagibacter_ubique; Marinomonas_mediterranea; Polynucleobacter_necessarius; alpha_proteobacterium_HIMB5; Prochlorococcus_marinus
#050	83	GS021 Shotgun - Coastal - Eastern Tropical Pacific - Gulf of Panama - Panama	39.04	1088.44	131798	143454700	Global Ocean Sampling Expidition	Marine	coastal	349075	118	2433.35	0.822559	484	4.69515	0.00970072	86	3.61591	0.0420455	alpha_proteobacterium_HIMB5; Prochlorococcus_marinus; Candidatus_Methanomassiliicoccus_intestinalis; Haloquadratum_walsbyi; Candidatus_Pelagibacter_ubique
#051	305	GS014 Shotgun - Coastal - North American East Coast - South of Charleston, SC - USA	36.95	1085.58	128885	139914998	Global Ocean Sampling Expidition	Marine	coastal	332917	95	2379.42	0.678984	484	4.38556	0.00906107	66	3.35525	0.0508371	alpha_proteobacterium_HIMB5; Prochlorococcus_marinus; Candidatus_Methanomassiliicoccus_intestinalis; Candidatus_Pelagibacter_ubique; Haloquadratum_walsbyi
#052	269	SRS000243	49.72	95.8688	30673	2940585	Sapelo Island Bacterioplankton Metagenome	Marine	coastal	2027	0	689.319	0	252	4.57388	0.0181503	64	3.59573	0.0561833	Vibrio_splendidus; Octadecabacter_antarcticus; Xylella_fastidiosa; Haloquadratum_walsbyi; Shewanella_loihica
#053	42	GS049 Shotgun - Coastal - Polynesia Archipelagos - Moorea, Outside Cooks Bay - Fr. Polynesia	34.73	1020.79	92501	94424378	Global Ocean Sampling Expidition	Marine	coastal	186221	53	1972.17	0.561296	469	4.33175	0.00923613	58	2.8884	0.0498001	Prochlorococcus_marinus; alpha_proteobacterium_HIMB5; Candidatus_Methanomassiliicoccus_intestinalis; alpha_proteobacterium_HIMB59; Haloquadratum_walsbyi
#054	183	DMSP11SeawaterMic200511	50.04	94.9763	44246	4202321	Marine manipulated	Marine	coastal	2469	0	587.532	0	268	4.58407	0.0171047	60	3.59812	0.0599687	Vibrio_splendidus; Octadecabacter_antarcticus; Thioalkalimicrobium_cyclicum; beta_proteobacterium_CB; Xylella_fastidiosa
#055	94	mb2000jd298_1	39.18	238.875	217549	51966974	Monterey Bay Microbial Study	Marine	coastal	78375	18	1508.17	0.346374	466	4.31347	0.00925637	72	3.81639	0.0530054	Candidatus_Pelagibacter_ubique; Prochlorococcus_marinus; alpha_proteobacterium_HIMB5; Haloquadratum_walsbyi; Nitrosopumilus_maritimus
#056	317	DMSP2SeawaterMic200511	50.44	95.6781	50313	4813851	Marine manipulated	Marine	coastal	1890	0	392.617	0	199	4.21342	0.021173	54	3.48831	0.0645983	Vibrio_splendidus; Xylella_fastidiosa; Mycobacterium_leprae; Candidatus_Saccharimonas_aalborgensis; Saccharophagus_degradans
#057	200	GS036 Shotgun - Coastal - Galapagos Islands - Cabo Marshall, Isabella Island - Ecuador	37.42	1106.01	77538	85757477	Global Ocean Sampling Expidition	Marine	coastal	279209	55	3255.8	0.641343	476	4.09548	0.00860395	68	3.3515	0.0492868	alpha_proteobacterium_HIMB5; Prochlorococcus_marinus; Haloquadratum_walsbyi; Candidatus_Methanomassiliicoccus_intestinalis; Nitrosopumilus_maritimus
#058	376	BBAY02	40.19	1022.36	13512	13814160	Botany Bay Metagenomic	Marine	coastal	24925	7	1804.31	0.506726	425	4.49088	0.0105668	56	3.51329	0.0627374	alpha_proteobacterium_HIMB5; Haloquadratum_walsbyi; Candidatus_Pelagibacter_ubique; Bdellovibrio_exovorus; Acholeplasma_laidlawii
#059	366	SRS000299	42.98	232.118	154069	35762224	Marine Metagenome from Coastal Waters project at Plymouth Marine Laboratory	Marine	coastal	17973	7	502.569	0.195737	443	4.87142	0.0109964	39	3.34243	0.0857034	Zobellia_galactanivorans; Vulcanisaeta_distributa; Methanobacterium_sp._AL-21; Tropheryma_whipplei; Thermogladius_cellulolyticus
#060	313	SRS000294	40.11	226.328	204693	46327791	Marine Metagenome from Coastal Waters project at Plymouth Marine Laboratory	Marine	coastal	61350	32	1324.26	0.69073	475	5.10281	0.0107428	72	3.76931	0.0523515	Candidatus_Pelagibacter_ubique; Marinomonas_mediterranea; Prochlorococcus_marinus; Glaciecola_psychrophila; Polynucleobacter_necessarius
#061	243	BBAY15	52.83	971.181	182393	177136646	Botany Bay Metagenomic	Marine	coastal	157594	87	889.675	0.491146	478	5.35441	0.0112017	77	3.95628	0.0513802	Haloquadratum_walsbyi; Maricaulis_maris; Hahella_chejuensis; Sulfobacillus_acidophilus; Desulfomonile_tiedjei
#062	78	GS035 Shotgun - Coastal - Galapagos Islands - Wolf Island - Ecuador	36.41	1078.3	140814	151840270	Global Ocean Sampling Expidition	Marine	coastal	260946	81	1718.56	0.533455	484	4.7025	0.00971591	75	3.45523	0.0460697	alpha_proteobacterium_HIMB5; Candidatus_Pelagibacter_ubique; Prochlorococcus_marinus; Candidatus_Methanomassiliicoccus_intestinalis; alpha_proteobacterium_HIMB59
#063	197	GS007 Shotgun - Coastal - North American East Coast - Northern Gulf of Maine - Canada	40.7	1087.31	50980	55430960	Global Ocean Sampling Expidition	Marine	coastal	176678	64	3187.35	1.15459	482	4.73979	0.0098336	80	3.85303	0.0481629	Candidatus_Pelagibacter_ubique; alpha_proteobacterium_HIMB5; Haloquadratum_walsbyi; Prochlorococcus_marinus; Octadecabacter_antarcticus
#064	261	BBAY04	51.35	1047.64	14708	15408753	Botany Bay Metagenomic	Marine	coastal	12083	4	784.165	0.259593	386	4.92884	0.012769	49	3.46499	0.0707141	Anaplasma_centrale; Haloquadratum_walsbyi; Kyrpidia_tusciae; Candidatus_Tremblaya_princeps; Coprothermobacter_proteolyticus
#065	81	SRS000298	42.55	230.653	126086	29082158	Marine Metagenome from Coastal Waters project at Plymouth Marine Laboratory	Marine	coastal	14789	7	508.525	0.240697	451	5.26643	0.0116772	42	3.32415	0.0791464	Anaplasma_centrale; Methanobacterium_sp._AL-21; Prevotella_melaninogenica; Vulcanisaeta_distributa; Acholeplasma_laidlawii
#066	284	GS117a Shotgun - Coastal sample - Indian Ocean - St. Anne Island, Seychelles - Seychelles	35.25	979.583	346952	339868195	Global Ocean Sampling Expidition	Marine	coastal	671358	155	1975.35	0.456059	483	4.28619	0.0088741	54	3.12847	0.0579346	alpha_proteobacterium_HIMB5; Haloquadratum_walsbyi; Candidatus_Methanomassiliicoccus_intestinalis; Prochlorococcus_marinus; alpha_proteobacterium_HIMB59
#067	204	GS004 Shotgun - Coastal - North American East Coast - Outside Halifax, Nova Scotia - Canada	39.62	1074.83	52959	56922096	Global Ocean Sampling Expidition	Marine	coastal	133255	57	2341.01	1.00137	470	4.77471	0.010159	76	3.67804	0.0483952	Candidatus_Pelagibacter_ubique; Prochlorococcus_marinus; alpha_proteobacterium_HIMB5; Candidatus_Methanomassiliicoccus_intestinalis; Haloquadratum_walsbyi
#068	289	SRS000241	51.08	93.6534	41537	3890082	Sapelo Island Bacterioplankton Metagenome	Marine	coastal	3090	0	794.328	0	269	4.23305	0.0157363	75	3.86082	0.0514777	Vibrio_splendidus; Octadecabacter_antarcticus; Haloquadratum_walsbyi; Xylella_fastidiosa; Mycobacterium_leprae
#069	346	SRS000296	37.83	173.23	326310	56526614	Marine Metagenome from Coastal Waters project at Plymouth Marine Laboratory	Marine	coastal	104372	31	1846.42	0.548414	477	4.79809	0.0100589	69	3.82711	0.0554654	Candidatus_Pelagibacter_ubique; Croceibacter_atlanticus; Prochlorococcus_marinus; Glaciecola_psychrophila; Acholeplasma_laidlawii
#070	110	GS003 Shotgun - Coastal - North American East Coast - Browns Bank, Gulf of Maine - Canada	37.4	1086.07	61605	66907344	Global Ocean Sampling Expidition	Marine	coastal	136446	57	2039.33	0.851924	479	4.82286	0.0100686	73	3.71933	0.0509497	Candidatus_Pelagibacter_ubique; alpha_proteobacterium_HIMB5; Candidatus_Methanomassiliicoccus_intestinalis; Haloquadratum_walsbyi; Owenweeksia_hongkongensis
#071	79	GS149 Shotgun - Harbor - Indian Ocean - West coast Zanzibar (Tanzania), harbour region - Tanzania	37.5	1001.75	110984	111178553	Global Ocean Sampling Expidition	Marine	coastal	196871	61	1770.76	0.548667	477	4.77008	0.0100002	69	3.24712	0.0470597	alpha_proteobacterium_HIMB5; Prochlorococcus_marinus; Candidatus_Methanomassiliicoccus_intestinalis; Candidatus_Pelagibacter_ubique; Synechococcus_sp._WH_8102
#072	126	BBCVir1996to2004	46.77	102.137	416456	42535763	Ocean Viruses	Marine	coastal	21835	9	513.333	0.211587	438	4.90625	0.0112015	62	3.72258	0.0600417	Prevotella_melaninogenica; Vibrio_splendidus; Octadecabacter_antarcticus; Candidatus_Mycoplasma_haemolamae; Haloquadratum_walsbyi
#073	279	ArcticVir2002	61.84	99.154	688590	68276453	Ocean Viruses	Marine	coastal	4714	1	69.0428	0.0146463	342	5.18795	0.0151694	42	2.8622	0.0681476	Sphingopyxis_alaskensis; Hyphomicrobium_denitrificans; Mesorhizobium_australicum; Rhodopseudomonas_palustris; Natrinema_sp._J7-2
#074	357	GS032 Shotgun - Mangrove - Galapagos Islands - Mangrove on Isabella Island - Ecuador	41.49	1035.97	148018	153341974	Global Ocean Sampling Expidition	Marine	coastal	183000	119	1193.41	0.776043	484	5.33566	0.0110241	128	4.30228	0.0336115	alpha_proteobacterium_HIMB5; Candidatus_Pelagibacter_ubique; Marinomonas_mediterranea; Coraliomargarita_akajimensis; Candidatus_Methanomassiliicoccus_intestinalis
#075	170	SRS000301	47.92	226.703	99488	22554197	Marine Metagenome from Coastal Waters project at Plymouth Marine Laboratory	Marine	coastal	8495	1	376.648	0.0443376	308	3.0634	0.0099461	16	2.44699	0.152937	Jonesia_denitrificans; Tropheryma_whipplei; Blattabacterium_punctulatus; Caldivirga_maquilingensis; Thermogladius_cellulolyticus
#076	7	mb2001jd115_1	41.68	237.359	186172	44189510	Monterey Bay Microbial Study	Marine	coastal	60864	22	1377.34	0.497856	468	5.02523	0.0107377	77	3.94555	0.0512409	Polynucleobacter_necessarius; Prochlorococcus_marinus; Hirschia_baltica; Candidatus_Pelagibacter_ubique; Marinomonas_mediterranea
#077	255	SRS000238	49.59	95.2976	49524	4719520	Sapelo Island Bacterioplankton Metagenome	Marine	coastal	4594	1	973.404	0.211886	329	4.68887	0.0142519	59	3.61446	0.061262	Vibrio_splendidus; Octadecabacter_antarcticus; Xylella_fastidiosa; Thioalkalimicrobium_cyclicum; Shewanella_loihica
#078	225	mb2000jd298_2	39.12	242.002	194144	46983239	Monterey Bay Microbial Study	Marine	coastal	71099	15	1513.28	0.319263	468	4.32727	0.0092463	80	3.87994	0.0484993	Candidatus_Pelagibacter_ubique; Prochlorococcus_marinus; alpha_proteobacterium_HIMB5; Haloquadratum_walsbyi; Nitrosopumilus_maritimus
#079	142	SRS000239	50.66	93.9452	46421	4361030	Sapelo Island Bacterioplankton Metagenome	Marine	coastal	2496	0	572.342	0	201	4.19838	0.0208874	58	3.5901	0.0618983	Vibrio_splendidus; Xylella_fastidiosa; Mycobacterium_leprae; Haloquadratum_walsbyi; Jonesia_denitrificans
#080	66	VAN1SeawaterMic200511	49.86	95.6806	12446	1190841	Marine manipulated	Marine	coastal	544	0	456.82	0	94	3.92772	0.0417843	61	3.62106	0.0593616	Vibrio_splendidus; Xylella_fastidiosa; Tropheryma_whipplei; Cellulophaga_lytica; Mycobacterium_leprae
#081	306	GS005 Shotgun - Embayment - North American East Coast - Bedford Basin, Nova Scotia - Canada	41.06	1079.37	61131	65983125	Global Ocean Sampling Expidition	Marine	coastal	207282	107	3141.44	1.62163	481	5.01597	0.0104282	81	3.99322	0.049299	Candidatus_Pelagibacter_ubique; Candidatus_Methanomassiliicoccus_intestinalis; Haloquadratum_walsbyi; Glaciecola_psychrophila; Saccharophagus_degradans
#082	252	GS016 Shotgun - Coastal Sea - Caribbean Sea - Gulf of Mexico - USA	36.98	1081.48	127122	137479949	Global Ocean Sampling Expidition	Marine	coastal	327956	90	2385.48	0.654641	484	4.43029	0.0091535	66	3.29795	0.049969	alpha_proteobacterium_HIMB5; Prochlorococcus_marinus; Candidatus_Methanomassiliicoccus_intestinalis; Haloquadratum_walsbyi; Nitrosopumilus_maritimus
#083	242	DMSP21SeawaterMic200511	51.06	93.6461	41461	3882661	Marine manipulated	Marine	coastal	2663	0	685.87	0	269	4.30697	0.016011	78	3.9001	0.0500013	Vibrio_splendidus; Octadecabacter_antarcticus; Mycobacterium_leprae; Xylella_fastidiosa; Haloquadratum_walsbyi
#084	199	ConPorCompHawMic200602	46.81	119.08	65191	7762920	Coral symbionts	Coral	coral	1840	0	237.024	0	39	2.26325	0.0580321	14	2.24088	0.160063	Treponema_pallidum; Zobellia_galactanivorans; Magnetococcus_marinus; Helicobacter_heilmannii; Thermus_oshimai
#085	153	NutPorCompHawMic200602	44.66	115.339	65008	7497959	Coral symbionts	Coral	coral	2446	0	326.222	0	56	2.28715	0.0408419	16	2.3095	0.144344	Zobellia_galactanivorans; Treponema_pallidum; Helicobacter_heilmannii; Mycoplasma_pneumoniae; Candidatus_Tremblaya_phenacola
#086	15	TempPorCompHawMic200602	43.83	110.349	61356	6770580	Coral symbionts	Coral	coral	913	0	134.848	0	75	3.41705	0.0455606	19	2.5151	0.132374	Treponema_pallidum; Zobellia_galactanivorans; Mycoplasma_pneumoniae; Candidatus_Tremblaya_phenacola; Helicobacter_heilmannii
#087	129	ConPorCompHawVir200602	47.18	103.697	39340	4079432	Coral symbionts	Coral	coral	2284	1	559.882	0.245132	287	4.90081	0.017076	68	3.77438	0.0555055	Alteromonas_macleodii; Coprothermobacter_proteolyticus; Tropheryma_whipplei; Niastella_koreensis; Marinomonas_posidonica
#088	236	DOCPorCompVirHaw200602	43.26	102.175	35680	3645606	Coral symbionts	Coral	coral	2119	0	581.248	0	198	4.37714	0.0221068	55	3.74092	0.0680168	Prevotella_sp._oral_taxon_299; Coprothermobacter_proteolyticus; Bacillus_clausii; Candidatus_Portiera_aleyrodidarum; Leptospira_biflexa
#089	230	pHPorCompHawVir200602	43.45	104.728	50364	5274525	Coral symbionts	Coral	coral	1985	1	376.337	0.189591	308	4.80509	0.015601	29	3.01251	0.10388	Treponema_paraluiscuniculi; Leptospira_biflexa; Tropheryma_whipplei; Anaplasma_centrale; Spirosoma_linguale
#090	12	BocasPAMic20050921	47.81	102.069	316279	32282404	Coral symbionts	Coral	coral	26360	0	816.544	0	179	3.91124	0.0218505	41	3.39991	0.0829246	Marinomonas_mediterranea; Haloquadratum_walsbyi; Saprospira_grandis; Prevotella_melaninogenica; Pyrococcus_yayanosii
#091	68	NutPorCompHawVir200602	45.44	107.183	34433	3690641	Coral symbionts	Coral	coral	1694	0	458.999	0	229	4.31567	0.0188457	37	3.29698	0.0891075	Zobellia_galactanivorans; Treponema_pallidum; Jonesia_denitrificans; Desulfotomaculum_carboxydivorans; Candidatus_Tremblaya_phenacola
#092	25	TempPorCompHawVir200602	48.47	113.38	39036	4425894	Coral symbionts	Coral	coral	844	0	190.696	0	140	3.83305	0.0273789	20	2.47194	0.123597	Treponema_pallidum; Zobellia_galactanivorans; Magnetococcus_marinus; Methanopyrus_kandleri; Thermus_oshimai
#093	157	T0PortComHawVir20060223	42.91	101.323	39270	3978972	Coral symbionts	Coral	coral	1069	0	268.662	0	201	4.04215	0.0201102	15	2.3424	0.15616	Tropheryma_whipplei; Candidatus_Portiera_aleyrodidarum; Anaplasma_centrale; Nitrosopumilus_maritimus; Haloquadratum_walsbyi
#094	369	T0PortComHawMic20060223	47.05	115.176	53473	6158805	Coral symbionts	Coral	coral	1454	0	236.085	0	29	2.59221	0.0893865	13	2.25421	0.173401	Treponema_pallidum; Zobellia_galactanivorans; Helicobacter_heilmannii; Thermus_oshimai; 16SrXII_(Stolbur_group)
#095	28	pHPorCompHawMic200602	44	113.39	67994	7709872	Coral symbionts	Coral	coral	1384	0	179.51	0	60	2.65354	0.0442257	18	2.49513	0.138618	Zobellia_galactanivorans; Treponema_pallidum; Mycoplasma_pneumoniae; Helicobacter_heilmannii; Candidatus_Tremblaya_phenacola
#096	387	DOCPorCompHawMic200602	46.57	115.671	62959	7282501	Coral symbionts	Coral	coral	1248	0	171.37	0	53	2.77155	0.0522933	12	2.19838	0.183199	Treponema_pallidum; Zobellia_galactanivorans; Helicobacter_heilmannii; Thermus_oshimai; Candidatus_Tremblaya_phenacola
#097	378	HOT/ALOHA - Below Base of Euphotic Zone 200m	50.75	946.064	8276	7829627	Microbial Community Genomics at the HOT/ALOHA	Marine	deep	8947	3	1142.71	0.38316	399	4.91787	0.0123255	33	3.19415	0.0967924	Leptospirillum_sp._Group_III; Anaplasma_centrale; Leptospira_biflexa; Magnetococcus_marinus; Thermus_oshimai
#098	119	HOT/ALOHA - Deep Abyss 4000m	54.42	982.696	11223	11028802	Microbial Community Genomics at the HOT/ALOHA	Marine	deep	13727	4	1244.65	0.362687	398	4.84945	0.0121845	44	3.51374	0.0798578	Leptospirillum_sp._Group_III; Anaplasma_centrale; Rhodospirillum_photometricum; Sulfobacillus_acidophilus; Leptospira_biflexa
#099	4	HOT/ALOHA - Well Below Upper Mesopelagic 500m	51.88	972.01	9017	8764614	Microbial Community Genomics at the HOT/ALOHA	Subterranean	deep	9246	4	1054.92	0.456381	398	4.88043	0.0122624	35	3.19634	0.0913241	Methylacidiphilum_infernorum; Leptospirillum_sp._Group_III; Magnetococcus_marinus; Leptospira_biflexa; Anaplasma_centrale
#100	34	Mediterranean Bathypelagic Habitat	49.92	796.105	9047	7202361	Mediterranean Bathypelagic Habitat	Subterranean	deep	8198	5	1138.24	0.694217	412	5.21738	0.0126635	93	4.02749	0.0433064	Mycobacterium_leprae; Haloquadratum_walsbyi; Desulfomonile_tiedjei; Candidatus_Nitrosopumilus_sp._AR2; Sulfobacillus_acidophilus
#101	329	OxMinZoneSite5Vir200806-200	42.6	211.224	263954	55753499	Oxygen minumin zone	Marine	deep_OMZ	18462	10	331.136	0.179361	445	5.26086	0.0118222	28	2.92717	0.104542	Lactobacillus_brevis; Mesotoga_prima; Methanobacterium_sp._MB1; Butyrivibrio_fibrisolvens; Methanosphaera_stadtmanae
#102	339	OxMinZoneSite3Vir200806-90	46.2	242.496	476227	115483201	Oxygen minumin zone	Marine	deep_OMZ	27641	15	239.351	0.129889	442	4.81363	0.0108906	30	2.87643	0.0958812	Haloquadratum_walsbyi; Mesotoga_prima; Veillonella_parvula; Anaplasma_centrale; Metallosphaera_sedula
#103	314	HOT/ALOHA - Core of Dissolved Oxygen Minimum Layer 770m	48.97	1029.06	11478	11811596	Microbial Community Genomics at the HOT/ALOHA	Marine	deep_OMZ	10590	3	896.577	0.253988	388	4.78593	0.0123349	49	3.38504	0.0690825	Anaplasma_centrale; Leptospira_biflexa; Haloquadratum_walsbyi; Sulfobacillus_acidophilus; Candidatus_Mycoplasma_haemominutum
#104	40	MOVE858 Shotgun - Estuary - North American East Coast - Chesapeake Bay, MD - USA	42.36	1014.07	11496	11657770	Global Ocean Sampling Expidition	Marine	estuary	72546	31	6222.97	2.65917	461	4.81006	0.010434	55	3.63615	0.0661118	Acholeplasma_laidlawii; Trichormus_azollae; Croceibacter_atlanticus; Nitrosopumilus_maritimus; Haloquadratum_walsbyi
#105	296	GS006 Shotgun - Estuary - North American East Coast - Bay of Fundy, Nova Scotia - Canada	35.48	1082.72	59679	64615563	Global Ocean Sampling Expidition	Marine	estuary	124078	44	1920.25	0.680951	475	4.89882	0.0103133	65	3.27938	0.050452	Candidatus_Pelagibacter_ubique; alpha_proteobacterium_HIMB5; Candidatus_Methanomassiliicoccus_intestinalis; Prochlorococcus_marinus; Haloquadratum_walsbyi
#106	322	GS011 Shotgun - Estuary - North American East Coast - Delaware Bay, NJ - USA	42.51	1070.85	124435	133251132	Global Ocean Sampling Expidition	Marine	estuary	265630	108	1993.45	0.8105	485	5.09571	0.0105066	77	3.73829	0.0485493	alpha_proteobacterium_HIMB5; beta_proteobacterium_CB; Polynucleobacter_necessarius; Candidatus_Pelagibacter_ubique; Nitrosopumilus_maritimus
#107	164	GS012 Shotgun - Estuary - North American East Coast - Chesapeake Bay, MD - USA	42.07	1078.62	126162	136081077	Global Ocean Sampling Expidition	Marine	estuary	311778	118	2291.12	0.86713	486	4.97532	0.0102373	71	3.65419	0.0514675	alpha_proteobacterium_HIMB5; beta_proteobacterium_CB; Prochlorococcus_marinus; Polynucleobacter_necessarius; Candidatus_Pelagibacter_ubique
#108	23	Chesapeake Bay Virioplankton - Station 834	46.34	694.915	5641	3920016	Chesapeake Bay Virioplankton	Marine	estuary	54990	12	14028	3.06121	415	4.33196	0.0104384	31	3.00625	0.096976	Haloquadratum_walsbyi; Prevotella_melaninogenica; Atopobium_parvulum; Coprothermobacter_proteolyticus; Xylella_fastidiosa
#109	29	FishMorSlimKentSTMic20060504	52.8	99.951	82442	8240160	Aquacultured fish	Fish	fish_slime	3291	0	399.385	0	229	3.47218	0.0151623	66	3.62173	0.0548747	Herbaspirillum_seropedicae; Paenibacillus_sp._JDR-2; Ralstonia_pickettii; Alteromonas_macleodii; Paenibacillus_sp._Y412MC10
#110	383	FishHealSlimKentSTMic20060504	54.16	99.3927	66066	6566476	Aquacultured fish	Fish	fish_slime	809	0	123.202	0	166	4.57296	0.027548	72	3.69718	0.0513497	Herbaspirillum_seropedicae; Ralstonia_pickettii; Stenotrophomonas_maltophilia; Brevibacillus_brevis; Anaplasma_centrale
#111	390	FishMorSlimKentSTVir20060504	53.32	98.3178	60111	5909984	Aquacultured fish	Fish	fish_slime	1370	0	231.811	0	202	4.50561	0.022305	41	3.12245	0.0761573	Herbaspirillum_seropedicae; Anaplasma_centrale; Xylella_fastidiosa; Stenotrophomonas_maltophilia; Treponema_paraluiscuniculi
#112	146	FishHealSlimKentSTVir20060504	48.78	98.4535	61476	6052526	Aquacultured fish	Fish	fish_slime	1045	0	172.655	0	160	3.46153	0.0216345	29	2.94672	0.101611	Anaplasma_centrale; Coprococcus_sp._ART55/1; Candidatus_Portiera_aleyrodidarum; Xylella_fastidiosa; butyrate-producing_bacterium_SM4/1
#113	33	GS020 Shotgun - Fresh Water - Panama Canal - Lake Gatun - Panama	46.99	1063.42	296355	315151139	Global Ocean Sampling Expidition	Marine	freshwater	1140850	259	3620.01	0.821828	487	4.50494	0.00925039	75	3.80343	0.0507124	beta_proteobacterium_CB; Candidatus_Koribacter_versatilis; Nitrosopumilus_maritimus; Haloquadratum_walsbyi; Polynucleobacter_necessarius
#114	160	US Phosphorus Removing (EBPR) Sludge	60.1	945.176	127953	120938054	Phosphorus Removing (EBPR) Sludge Community	Wastewater	gut_bioreactor	353028	95	2919.08	0.785526	470	4.80663	0.0102269	40	2.37132	0.059283	Candidatus_Accumulibacter_phosphatis; Stenotrophomonas_maltophilia; Methylacidiphilum_infernorum; Synechococcus_sp._JA-2-3B'a(2-13); Chlorobium_phaeobacteroides
#115	393	Australian Phosphorus Removing (EBPR) Sludge	55.22	1038.42	96563	100273005	Phosphorus Removing (EBPR) Sludge Community	Wastewater	gut_bioreactor	196121	106	1955.87	1.05711	475	5.14427	0.0108301	37	2.75184	0.0743739	Candidatus_Accumulibacter_phosphatis; Coraliomargarita_akajimensis; Chlorobium_phaeobacteroides; Methylacidiphilum_infernorum; Candidatus_Carsonella_ruddii
#116	113	Chicken_Cecum_B	49.39	103.837	237940	24707007	FS-CAP	Terrestrial Animals	gut_chicken	7592	4	307.281	0.161897	404	5.23891	0.0129676	61	3.62385	0.0594074	Oscillibacter_valericigenes; Bacteroides_thetaiotaomicron; Bacillus_cereus_group; Parabacteroides_distasonis; Faecalibacterium_prausnitzii
#117	304	Chicken Cecum A	46.67	104.035	294682	30657259	FS-CAP	Terrestrial Animals	gut_chicken	7179	4	234.17	0.130475	394	5.31713	0.0134952	60	3.15605	0.0526008	Bacteroides_vulgatus; Oscillibacter_valericigenes; Bacteroides_thetaiotaomicron; Bacteroides_xylanisolvens; Clostridium_saccharolyticum
#118	286	Cow rumen -- 640F6	51.29	100.604	264849	26644817	Cow rumen	Terrestrial Animals	gut_cow	3277	2	122.988	0.0750615	351	5.34593	0.0152306	64	3.81078	0.0595434	butyrate-producing_bacterium_SS3/4; Clostridium_sp._SY8519; Ruminococcus_albus; Thermobacillus_composti; Treponema_brennaborense
#119	251	Cow rumen -- Pooled Planktonic	52.28	101.406	236830	24016021	Cow rumen	Terrestrial Animals	gut_cow	3081	2	128.289	0.0832777	352	5.37654	0.0152742	68	3.83409	0.0563837	Clostridium_sp._SY8519; butyrate-producing_bacterium_SS3/4; Ruminococcus_albus; Alistipes_shahii; Synergistetes_bacterium_SGP1
#120	50	Cow rumen -- 710F6	45.74	101.691	345317	35115534	Cow rumen	Terrestrial Animals	gut_cow	9985	4	284.347	0.11391	403	5.15212	0.0127844	66	3.25238	0.0492784	Psychrobacter_sp._PRwf-1; Psychrobacter_cryohalolentis; Idiomarina_loihiensis; Clostridium_sp._SY8519; Alteromonas_macleodii
#121	353	Cow rumen -- 80F6	50.52	101.578	178713	18153371	Cow rumen	Terrestrial Animals	gut_cow	2299	1	126.643	0.0550862	339	5.3642	0.0158236	72	3.97004	0.0551394	butyrate-producing_bacterium_SS3/4; Ruminococcus_albus; Clostridium_sp._SY8519; Alistipes_shahii; Acidaminococcus_intestini
#122	90	FishMorGutKentSTMic20060504	56.33	98.7658	60311	5956666	Aquacultured fish	Fish	gut_fish	1542	0	258.87	0	203	4.11449	0.0202684	54	3.22369	0.0596979	Herbaspirillum_seropedicae; Ralstonia_pickettii; Janthinobacterium_sp._Marseille; Stenotrophomonas_maltophilia; Paenibacillus_sp._Y412MC10
#123	381	Fish -- Healthy gut bacteria	57.4	98.5859	51498	5076977	Fish gut	Fish	gut_fish	1044	0	205.634	0	179	4.66052	0.0260364	57	3.15609	0.0553699	Herbaspirillum_seropedicae; Ralstonia_pickettii; Janthinobacterium_sp._Marseille; Stenotrophomonas_maltophilia; Paenibacillus_sp._Y412MC10
#124	213	FishMorGutKentSTVir20060504	23.58	115.343	53750	6199663	Aquacultured fish	Fish	gut_fish	218	0	35.1632	0	25	2.91525	0.11661	11	2.02373	0.183975	Mycoplasma_mycoides_group; Serratia_symbiotica; Streptobacillus_moniliformis; Ureaplasma_parvum; Methanococcus_voltae
#125	179	stool metagnome	43.17	684.792	108486	74290342	patient stool	Terrestrial Animals	gut_human	70408	83	947.741	1.11724	484	5.8132	0.0120107	76	3.69548	0.0486248	Bacteroides_vulgatus; Bacteroides_thetaiotaomicron; Bacteroides_xylanisolvens; Bacteroides_fragilis; Bacteroides_helcogenes
#126	118	TS28	45.62	335.009	302780	101434082	Twin Study	Terrestrial Animals	gut_human	123965	129	1222.12	1.27176	478	5.58323	0.0116804	72	3.6422	0.0505861	Faecalibacterium_prausnitzii; Bacteroides_vulgatus; [Ruminococcus]_obeum; Clostridium_phytofermentans; [Ruminococcus]_torques
#127	16	human In-B	54.26	1456.02	9958	14499070	Human faeces - Kurokawa	Terrestrial Animals	gut_human	42015	28	2897.77	1.93116	441	5.09269	0.0115481	54	2.90147	0.053731	Bifidobacterium_longum; Bifidobacterium_dentium; Bifidobacterium_breve; Enterococcus_faecium; Bifidobacterium_thermophilum
#128	163	TS6	46.06	220.633	535763	118207161	Twin study	Terrestrial Animals	gut_human	84572	76	715.456	0.642939	480	5.67718	0.0118275	64	3.44433	0.0538176	Bacteroides_helcogenes; Bacteroides_vulgatus; Faecalibacterium_prausnitzii; Bacteroides_xylanisolvens; Prevotella_denticola
#129	208	human In-D	48.4	1244.02	37296	46397089	Human faeces - Kurokawa	Terrestrial Animals	gut_human	86631	72	1867.16	1.55182	487	5.48943	0.0112719	53	3.39092	0.0639797	Bacteroides_helcogenes; Faecalibacterium_prausnitzii; Chlorobium_phaeobacteroides; Clostridium_sp._SY8519; Bacteroides_thetaiotaomicron
#130	226	TS51	50.87	187.316	434187	81330211	Twin study	Terrestrial Animals	gut_human	67517	69	830.159	0.848393	479	5.7378	0.0119787	64	3.58696	0.0560463	Akkermansia_muciniphila; Oscillibacter_valericigenes; Bacteroides_xylanisolvens; Bifidobacterium_adolescentis; Eubacterium_siraeum
#131	58	TS8	48.38	242.511	414497	100520072	Twin study	Terrestrial Animals	gut_human	87475	82	870.224	0.815757	478	5.72949	0.0119864	58	3.3663	0.0580397	Faecalibacterium_prausnitzii; Bacteroides_xylanisolvens; Bacteroides_vulgatus; Ruminococcus_bromii; Eubacterium_siraeum
#132	327	TS50	45.99	203.747	549700	111999603	Twin Study	Terrestrial Animals	gut_human	97069	82	866.691	0.732145	476	5.64177	0.0118525	52	3.12455	0.0600875	Eubacterium_rectale; [Ruminococcus]_obeum; Bifidobacterium_adolescentis; [Ruminococcus]_torques; Faecalibacterium_prausnitzii
#133	14	TS29	49.32	345.116	502399	173386030	Twin Study	Terrestrial Animals	gut_human	188648	176	1088.02	1.01508	483	5.62494	0.0116458	65	3.40356	0.0523624	Faecalibacterium_prausnitzii; Bifidobacterium_longum; [Ruminococcus]_obeum; Bacteroides_xylanisolvens; [Ruminococcus]_torques
#134	326	human F1-S	48.54	1315.25	28900	38010851	Human faeces - Kurokawa	Terrestrial Animals	gut_human	69586	63	1830.69	1.65742	483	5.50242	0.0113922	61	3.31059	0.0542719	Faecalibacterium_prausnitzii; Bacteroides_vulgatus; Bacteroides_helcogenes; Bacteroides_thetaiotaomicron; Acidaminococcus_intestini
#135	341	human In-E	53.39	1325.19	20532	27208886	Human faeces - Kurokawa	Terrestrial Animals	gut_human	88433	49	3250.15	1.80088	459	5.05257	0.0110078	49	3.03156	0.0618687	Bifidobacterium_longum; Ruminococcus_sp._SR1/5; [Ruminococcus]_obeum; Clostridium_sp._SY8519; Bifidobacterium_bifidum
#136	77	TS1	53.87	237.866	217386	51708794	Gut microbiome	Terrestrial Animals	gut_human	50278	46	972.33	0.889597	478	5.72735	0.0119819	43	3.00958	0.0699902	Faecalibacterium_prausnitzii; Eubacterium_siraeum; Oscillibacter_valericigenes; Prevotella_denticola; Akkermansia_muciniphila
#137	52	TS3	46.08	201.024	510972	102717417	Twin study	Terrestrial Animals	gut_human	98117	79	955.213	0.7691	487	5.53893	0.0113736	54	3.22691	0.0597577	Faecalibacterium_prausnitzii; Bacteroides_vulgatus; Bacteroides_xylanisolvens; Bacteroides_thetaiotaomicron; Roseburia_hominis
#138	116	TS21	46.41	214.577	413772	88786017	Twin study	Terrestrial Animals	gut_human	61327	61	690.728	0.687045	483	5.7337	0.011871	46	3.15287	0.0685407	Bacteroides_vulgatus; Bacteroides_xylanisolvens; Bacteroides_helcogenes; Faecalibacterium_prausnitzii; [Ruminococcus]_torques
#139	144	human In-A	45.43	1448.44	20226	29296224	Human faeces - Kurokawa	Terrestrial Animals	gut_human	33752	33	1152.09	1.12643	476	5.67673	0.0119259	44	3.12102	0.0709322	Bacteroides_vulgatus; Eubacterium_rectale; Bacteroides_helcogenes; Bacteroides_thetaiotaomicron; Tannerella_forsythia
#140	217	TS19	43.14	164.604	498880	82117565	Twin Study	Terrestrial Animals	gut_human	32823	36	399.707	0.438396	471	5.72019	0.0121448	48	2.83072	0.0589734	Bacteroides_vulgatus; Bacteroides_xylanisolvens; Bacteroides_thetaiotaomicron; [Ruminococcus]_obeum; Eubacterium_eligens
#141	281	human F1-U	49.93	1473.46	16539	24369492	Human faeces - Kurokawa	Terrestrial Animals	gut_human	41221	29	1691.5	1.19001	464	5.48761	0.0118268	46	2.90223	0.0630919	Raoultella_ornithinolytica; Klebsiella_oxytoca; Citrobacter_koseri; Enterobacter_cloacae_complex; Enterobacter_aerogenes
#142	158	human F1-T	51.02	1190.86	36326	43259070	Human faeces - Kurokawa	Terrestrial Animals	gut_human	91271	96	2109.87	2.21919	484	5.61556	0.0116024	72	3.76886	0.0523453	Faecalibacterium_prausnitzii; Oscillibacter_valericigenes; Eubacterium_siraeum; Selenomonas_sputigena; Bacteroides_xylanisolvens
#143	36	TS20	46.35	198.071	495040	98053098	Twin Study	Terrestrial Animals	gut_human	55547	60	566.499	0.611913	485	5.74119	0.0118375	55	3.54419	0.0644399	Faecalibacterium_prausnitzii; Prevotella_ruminicola; Bacteroides_salanitronis; Bacteroides_thetaiotaomicron; [Ruminococcus]_obeum
#144	298	TS49	44.99	177.216	519072	91987878	Twin Study	Terrestrial Animals	gut_human	65105	57	707.756	0.619647	477	5.6796	0.0119069	58	3.39549	0.058543	[Ruminococcus]_obeum; [Ruminococcus]_torques; Bacteroides_vulgatus; Faecalibacterium_prausnitzii; Eubacterium_rectale
#145	321	TS30	47.47	190.385	495865	94405318	Twin study	Terrestrial Animals	gut_human	62051	56	657.283	0.593187	480	5.72695	0.0119311	47	3.28402	0.0698728	Bacteroides_vulgatus; Faecalibacterium_prausnitzii; Bacteroides_xylanisolvens; Clostridium_saccharolyticum; [Ruminococcus]_obeum
#146	228	human F2-V	52.83	1259.25	36455	45906118	Human faeces - Kurokawa	Terrestrial Animals	gut_human	101785	92	2217.24	2.00409	486	5.45827	0.011231	63	3.41635	0.0542278	Faecalibacterium_prausnitzii; Prevotella_denticola; Bacteroides_helcogenes; Enterobacter_cloacae_complex; Selenomonas_sputigena
#147	112	human F2-W	51.04	1327.11	30198	40076128	Human faeces - Kurokawa	Terrestrial Animals	gut_human	89879	76	2242.71	1.89639	486	5.39261	0.0110959	74	3.56009	0.0481093	Faecalibacterium_prausnitzii; Bacteroides_helcogenes; Bacteroides_vulgatus; Oscillibacter_valericigenes; Bifidobacterium_adolescentis
#148	223	human In-R	45.11	1249.36	34797	43473860	Human faeces - Kurokawa	Terrestrial Animals	gut_human	72810	72	1674.8	1.65617	483	5.613	0.0116211	30	2.98987	0.0996623	Bacteroides_thetaiotaomicron; Bacteroides_helcogenes; Clostridium_sp._SY8519; Coprococcus_sp._ART55/1; Chlorobium_phaeobacteroides
#149	117	TS5	42.98	204.981	490776	100599979	Twin Study	Terrestrial Animals	gut_human	74424	52	739.801	0.516899	474	5.57347	0.0117584	46	2.70322	0.0587657	Eubacterium_rectale; Bacteroides_vulgatus; [Ruminococcus]_obeum; [Ruminococcus]_torques; butyrate-producing_bacterium_SSC/2
#150	359	TS4	44.22	229.059	414754	95003113	Twin Study	Terrestrial Animals	gut_human	51752	54	544.74	0.568402	477	5.74198	0.0120377	48	2.66669	0.055556	Bacteroides_xylanisolvens; Bacteroides_vulgatus; Bacteroides_thetaiotaomicron; Bacteroides_helcogenes; Parabacteroides_distasonis
#151	48	TS9	45.65	249.787	499499	124768172	Twin study	Terrestrial Animals	gut_human	88766	86	711.447	0.689278	483	5.74489	0.0118942	52	3.13144	0.06022	Bacteroides_vulgatus; Faecalibacterium_prausnitzii; Bacteroides_xylanisolvens; Roseburia_hominis; [Ruminococcus]_obeum
#152	133	human F2-X	48.9	1250.79	31237	39071077	Human faeces - Kurokawa	Terrestrial Animals	gut_human	80940	78	2071.61	1.99636	482	5.62567	0.0116715	72	3.71089	0.0515401	Oscillibacter_valericigenes; Bacteroides_helcogenes; Faecalibacterium_prausnitzii; Bacteroides_xylanisolvens; Bacteroides_thetaiotaomicron
#153	365	TS2	48.02	177.743	443640	78853892	Twin Study	Terrestrial Animals	gut_human	48444	47	614.351	0.596039	484	5.74936	0.0118788	70	3.594	0.0513429	Bacteroides_helcogenes; Bacteroides_thetaiotaomicron; Bacteroides_xylanisolvens; Oscillibacter_valericigenes; Eubacterium_siraeum
#154	134	TS7	47.29	242.67	555853	134889015	Twin study	Terrestrial Animals	gut_human	122900	107	911.119	0.793245	484	5.65711	0.0116882	72	3.62993	0.0504156	Faecalibacterium_prausnitzii; Bacteroides_vulgatus; [Ruminococcus]_obeum; Roseburia_hominis; Prevotella_ruminicola
#155	192	human F2-Y	48.64	1292.9	35177	45480292	Human faeces - Kurokawa	Terrestrial Animals	gut_human	74233	79	1632.2	1.73702	484	5.66468	0.0117039	67	3.57995	0.0534321	Bacteroides_helcogenes; Bacteroides_thetaiotaomicron; Faecalibacterium_prausnitzii; Bacteroides_xylanisolvens; Bacteroides_fragilis
#156	130	human In-M	49.35	1604.91	16164	25941797	Human faeces - Kurokawa	Terrestrial Animals	gut_human	100732	56	3883	2.15868	483	5.43083	0.011244	67	3.6466	0.0544268	Escherichia_coli; Bifidobacterium_longum; Clostridium_sp._SY8519; Clostridium_saccharolyticum; Paenibacillus_polymyxa
#157	268	LeanMouseCecumMic2005	47.88	781.804	10845	8478662	Human faeces - Turnbaugh	Terrestrial Animals	gut_mouse	11200	11	1320.96	1.29737	458	5.72741	0.0125053	43	3.2671	0.0759791	Desulfovibrio_piezophilus; Prevotella_dentalis; Bifidobacterium_animalis; Eubacterium_siraeum; Bacteroides_helcogenes
#158	356	ObeseMouseCecumMic2005	44.18	764.708	11857	9067143	Human faeces - Turnbaugh	Terrestrial Animals	gut_mouse	14273	13	1574.15	1.43375	456	5.61304	0.0123093	48	3.49379	0.0727872	Ferroplasma_acidarmanus; Eubacterium_rectale; Clostridium_saccharolyticum; Eubacterium_siraeum; Bacteroides_vulgatus
#159	254	Termite Gut	48.1	1067.52	57641	61533145	Gut microbiome of termites	Subterranean	gut_termite	62620	50	1017.66	0.81257	478	5.54686	0.0116043	32	2.93635	0.0917609	Treponema_azotonutricium; Elusimicrobium_minutum; Treponema_brennaborense; Pyrobaculum_aerophilum; Treponema_succinifaciens
#160	73	MushroomSpringsMatCoreD	60.46	1018.54	320	325932	Yellowstone National Park Octopus/Mushroom Hot Springs Metagenome	Subterranean	hot_spring	1365	0	4187.99	0	96	3.82217	0.0398142	7	0.436152	0.0623074	Synechococcus_sp._JA-3-3Ab; Thermus_oshimai; Synechococcus_sp._JA-2-3B'a(2-13); Helicobacter_heilmannii; Truepera_radiovictrix
#161	320	OCTOPUS Shotgun	47.3	1012.8	22272	22557192	Viral Metagenomes from Terrestrial Hot Springs	Subterranean	hot_spring	11851	4	525.376	0.177327	389	4.90828	0.0126177	30	2.86752	0.095584	Pyrobaculum_islandicum; Anaplasma_centrale; Thermofilum_sp._1910b; Desulfurococcus_mucosus; phagocytophilum_group
#162	47	MushroomSpringsMatCoreA	60.22	990.722	36	35666	Yellowstone National Park Octopus/Mushroom Hot Springs Metagenome	Subterranean	hot_spring	97	0	2719.68	0	20	2.82915	0.141457	4	0.740811	0.185203	Synechococcus_sp._JA-3-3Ab; Synechococcus_sp._JA-2-3B'a(2-13); Thermanaerovibrio_acidaminovorans; Candidatus_Carsonella_ruddii
#163	367	Terrestrial Hot Springs - Bearpaw	44.17	990.283	8352	8270842	Viral Metagenome from Terrestrial Hot Springs	Subterranean	hot_spring	13022	4	1574.45	0.483627	389	5.11247	0.0131426	53	3.50458	0.0661241	Flavobacteriaceae_bacterium_3519-10; Pyrobaculum_islandicum; Leptospirillum_sp._Group_I; Leptospira_borgpetersenii; Candidatus_Methanomassiliicoccus_intestinalis
#164	171	OctopusSpringsMatCoreF	59.13	974.926	19124	18644488	Yellowstone National Park Octopus/Mushroom Hot Springs Metagenome	Subterranean	hot_spring	48709	6	2612.51	0.321811	332	4.30163	0.0129567	6	0.730371	0.121729	Synechococcus_sp._JA-2-3B'a(2-13); Synechococcus_sp._JA-3-3Ab; Synechococcus_sp._RCC307; Methanosaeta_thermophila; Kocuria_rhizophila
#165	333	MushroomSpringsMatCoreB	59.16	1002.14	2708	2713791	Yellowstone National Park Octopus/Mushroom Hot Springs Metagenome	Subterranean	hot_spring	7029	0	2590.1	0	213	4.25426	0.019973	9	0.867742	0.0964158	Synechococcus_sp._JA-2-3B'a(2-13); Synechococcus_sp._JA-3-3Ab; Synechococcus_sp._RCC307; Methanosaeta_thermophila; Spirochaeta_africana
#166	227	OctopusSpringsMatCoreR	60.44	1049.55	1266	1328730	Yellowstone National Park Octopus/Mushroom Hot Springs Metagenome	Subterranean	hot_spring	4119	0	3099.95	0	199	4.24999	0.0213567	12	0.438262	0.0365218	Synechococcus_sp._JA-3-3Ab; Cyanobium_gracile; Candidatus_Tremblaya_princeps; Spirochaeta_africana; Deinococcus_geothermalis
#167	360	MushroomSpringsMatCoreF	60.51	995.734	6521	6493181	Yellowstone National Park Octopus/Mushroom Hot Springs Metagenome	Subterranean	hot_spring	19001	2	2926.3	0.308015	307	4.28307	0.0139514	13	0.32623	0.0250946	Synechococcus_sp._JA-3-3Ab; Synechococcus_sp._RCC307; Cyanobium_gracile; Candidatus_Tremblaya_princeps; Spirochaeta_africana
#168	55	SaltonSeaMic20060823	50.43	105.805	178407	18876339	Solar Saltern	Hyper-saline	hypersaline_high	6519	4	345.353	0.211905	424	5.20729	0.0122813	109	4.30831	0.0395258	Singulisphaera_acidiphila; Syntrophothermus_lipocalidus; Candidatus_Saccharimonas_aalborgensis; Methylacidiphilum_infernorum; Methanoplanus_petrolearius
#169	311	HighSalternSDbayVir20051116	52.97	99.7617	154167	15379956	Solar Saltern	Hyper-saline	hypersaline_high	6065	2	394.344	0.130039	398	4.83383	0.0121453	35	3.06861	0.0876745	Haloquadratum_walsbyi; Halogeometricum_borinquense; Candidatus_Saccharimonas_aalborgensis; Prevotella_melaninogenica; Isosphaera_pallida
#170	249	SaltonSea2Vir20060823	44.89	99.2033	29970	2973124	Solar Saltern	Hyper-saline	hypersaline_high	1646	0	553.626	0	278	4.75341	0.0170986	72	3.94279	0.054761	Prevotella_melaninogenica; Cellulophaga_lytica; Prevotella_intermedia; Acholeplasma_laidlawii; Methanosphaera_stadtmanae
#171	218	MedSalternSDbayVir20051111	49.46	100.208	35053	3512587	Solar Saltern	Hyper-saline	hypersaline_high	2770	1	788.593	0.28469	338	4.9905	0.0147648	60	3.67359	0.0612264	Haloquadratum_walsbyi; Mycobacterium_leprae; Prevotella_melaninogenica; Porphyromonas_asaccharolytica; Methanopyrus_kandleri
#172	21	MedSalternSDbayMic20051110	56.05	100.335	38929	3905955	Solar Saltern	Hyper-saline	hypersaline_high	273	0	69.8933	0	116	4.4827	0.038644	62	3.60763	0.0581876	Corynebacterium_efficiens; Spiribacter_sp._UAH-SP71; Psychrobacter_sp._PRwf-1; Ketogulonicigenium_vulgare; Roseobacter_litoralis
#173	180	MedSalternSDbayMic20051116	61.44	98.0851	120987	11867028	Solar Saltern	Hyper-saline	hypersaline_high	1223	0	103.059	0	263	4.92074	0.01871	35	3.0178	0.086223	Corynebacterium_efficiens; Spiribacter_sp._UAH-SP71; Microbacterium_testaceum; Ketogulonicigenium_vulgare; Coriobacterium_glomerans
#174	299	GS033 Shotgun - Hypersaline - Galapagos Islands - Punta Cormorant, Hypersaline Lagoon, Floreana Island - Ecuador	59.28	1054.1	692255	729708089	Global Ocean Sampling Expidition	Marine	hypersaline_high	1749536	1000	2397.58	1.37041	487	5.19505	0.0106675	64	3.77599	0.0589998	Coraliomargarita_akajimensis; Spiribacter_salinus; Ruegeria_sp._TM1040; Synechococcus_sp._WH_7803; Synechococcus_sp._CC9902
#175	266	MedSalternSDbayMic20051111	61.33	99.8771	23261	2323241	Solar Saltern	Hyper-saline	hypersaline_high	284	0	122.243	0	112	4.35114	0.0388495	34	3.00813	0.0884744	Corynebacterium_efficiens; Coriobacterium_glomerans; Natrinema_sp._J7-2; Jonesia_denitrificans; Microbacterium_testaceum
#176	174	MedSalterSDbayMic20051128	56.39	87.5707	8062	705995	Solar Saltern	Hyper-saline	hypersaline_high	66	0	93.4851	0	28	3.06477	0.109456	26	3.05798	0.117615	Haloquadratum_walsbyi; Jonesia_denitrificans; Treponema_paraluiscuniculi; Xylella_fastidiosa; Porphyromonas_asaccharolytica
#177	312	MedSalternSDbayVir20051116	47.31	98.1092	58735	5762444	Solar Saltern	Hyper-saline	hypersaline_high	2334	1	405.036	0.173537	296	4.9441	0.016703	47	3.4591	0.0735979	16SrXII_(Stolbur_group); Candidatus_Saccharimonas_aalborgensis; Mycobacterium_leprae; Prevotella_denticola; Jonesia_denitrificans
#178	363	HighSalternSDbayMicD200407	63.83	102.155	340725	34806789	Solar Saltern	Hyper-saline	hypersaline_high	2045	0	58.7529	0	255	4.13482	0.016215	29	2.95211	0.101797	Halorubrum_lacusprofundi; Natrinema_sp._J7-2; Corynebacterium_efficiens; Halalkalicoccus_jeotgali; Natronomonas_pharaonis
#179	132	HighSalternSDbayVir20051128	47.64	100.153	4645	465209	Solar Saltern	Hyper-saline	hypersaline_high	111	0	238.602	0	39	3.14758	0.0807072	43	3.32013	0.0772123	Haloquadratum_walsbyi; Candidatus_Saccharimonas_aalborgensis; Candidatus_Portiera_aleyrodidarum; Haloarcula_marismortui; Prevotella_melaninogenica
#180	191	HighSalternSDbayMicB200407	63.21	101.861	39553	4028912	Solar Saltern	Hyper-saline	hypersaline_high	343	0	85.1346	0	71	2.99041	0.0421185	31	3.03733	0.0979784	Halorubrum_lacusprofundi; Halalkalicoccus_jeotgali; Natronomonas_pharaonis; Corynebacterium_efficiens; Natrinema_sp._J7-2
#181	224	MedSalternSDbayVir20051110	48.45	101.399	39578	4013169	Solar Saltern	Hyper-saline	hypersaline_high	3503	1	872.876	0.24918	363	4.92206	0.0135594	53	3.50564	0.0661441	Prevotella_melaninogenica; Mycobacterium_leprae; Haloquadratum_walsbyi; Porphyromonas_asaccharolytica; Octadecabacter_antarcticus
#182	121	MedSalternSDbayVir20051128	49.3	100.435	39943	4011661	Solar Saltern	Hyper-saline	hypersaline_high	1556	0	387.869	0	259	4.7565	0.0183649	43	3.35801	0.0780932	Candidatus_Saccharimonas_aalborgensis; Porphyromonas_asaccharolytica; 16SrXII_(Stolbur_group); Exiguobacterium_sp._MH3; Prevotella_denticola
#183	72	Marine NaCl-Saturated Brine	54.52	807.906	2947	2380900	Marine NaCl-Saturated Brine	Marine	hypersaline_high	1704	0	715.696	0	159	4.33893	0.0272889	21	2.04823	0.0975347	Haloquadratum_walsbyi; Natronomonas_moolapensis; Haloarcula_marismortui; Halorubrum_lacusprofundi; Haloferax_mediterranei
#184	277	HighSalternSDbayMicA200407	63.5	101.662	78524	7982909	Solar Saltern	Hyper-saline	hypersaline_high	504	0	63.1349	0	143	4.03768	0.0282355	30	2.99457	0.0998188	Halorubrum_lacusprofundi; Halalkalicoccus_jeotgali; Natrinema_sp._J7-2; Corynebacterium_efficiens; Natronomonas_pharaonis
#185	167	HighSalternSDbayMicC200407	63.66	102.048	123879	12641571	Solar Saltern	Hyper-saline	hypersaline_high	746	0	59.0117	0	141	3.77862	0.0267987	30	2.95933	0.0986445	Halorubrum_lacusprofundi; Halalkalicoccus_jeotgali; Corynebacterium_efficiens; Natrinema_sp._J7-2; Natronomonas_pharaonis
#186	156	HighSalternSDbayVir20051207	48.96	102.146	47587	4860804	Solar Saltern	Hyper-saline	hypersaline_high	308	0	63.364	0	109	3.94718	0.0362127	33	3.01136	0.0912533	Haloquadratum_walsbyi; Leptospira_biflexa; Sulfobacillus_acidophilus; Porphyromonas_gingivalis; Acidothermus_cellulolyticus
#187	250	MedSalternSDbayVir20051122	49.05	100.79	55903	5634444	Solar Saltern	Hyper-saline	hypersaline_high	3704	2	657.385	0.35496	372	5.24845	0.0141087	55	3.60375	0.0655227	Prevotella_melaninogenica; Haloquadratum_walsbyi; Mycobacterium_leprae; Porphyromonas_asaccharolytica; Marinomonas_mediterranea
#188	332	SaltonSea1Vir20060823	44.59	103.605	55787	5779801	Solar Saltern	Hyper-saline	hypersaline_high	3382	1	585.141	0.173016	371	5.05457	0.0136242	85	4.13486	0.0486454	Prevotella_melaninogenica; Acholeplasma_laidlawii; Carnobacterium_sp._WN1359; Candidatus_Portiera_aleyrodidarum; Leptospira_biflexa
#189	168	HighSalternSDbayMic20051128	61.13	104.703	35446	3711295	Solar Saltern	Hyper-saline	hypersaline_high	120	0	32.3337	0	57	3.60897	0.0633153	21	2.45839	0.117066	Salinibacter_ruber; Natronomonas_moolapensis; Halorubrum_lacusprofundi; Salinispora_arenicola; Natronomonas_pharaonis
#190	76	LowSalternSDbayMic20051110	54.3	94.3921	49074	4632200	Solar Saltern	Hyper-saline	hypersaline_low	772	0	166.659	0	168	4.28733	0.0255198	44	3.24193	0.0736802	Treponema_paraluiscuniculi; Jonesia_denitrificans; Xylella_fastidiosa; Leptospira_biflexa; Tropheryma_whipplei
#191	135	LowSalternSDbayVir20051128	43.67	103.87	62685	6511083	Solar Saltern	Hyper-saline	hypersaline_low	2516	1	386.418	0.153584	337	4.83185	0.0143378	45	3.25759	0.0723909	Cellulophaga_lytica; Alteromonas_macleodii; Prevotella_melaninogenica; Marinomonas_mediterranea; Vibrio_splendidus
#192	295	LowSalternSDbayVir200407	46.85	104.472	268534	28054297	Solar Saltern	Hyper-saline	hypersaline_low	23877	11	851.1	0.392097	444	5.23488	0.0117903	51	3.53529	0.0693194	Prevotella_melaninogenica; Vibrio_splendidus; Candidatus_Saccharimonas_aalborgensis; Cellulophaga_lytica; Candidatus_Mycoplasma_haemolamae
#193	265	LowSalternSDbayVir20051110	41.51	104.354	110511	11532248	Solar Saltern	Hyper-saline	hypersaline_low	16230	4	1407.36	0.346853	414	4.36019	0.0105319	50	3.34541	0.0669081	Acholeplasma_laidlawii; Prevotella_melaninogenica; Cellulophaga_lytica; Candidatus_Portiera_aleyrodidarum; Vibrio_splendidus
#194	86	LowSalternSDbayMic20051128	43.44	100.691	34296	3453306	Solar Saltern	Hyper-saline	hypersaline_low	599	0	173.457	0	110	3.69057	0.0335507	21	2.54688	0.12128	Jonesia_denitrificans; 16SrXII_(Stolbur_group); Candidatus_Portiera_aleyrodidarum; Candidatus_Mycoplasma_haemolamae; Corynebacterium_argentoratense
#195	99	LowSalternSDbayMic200407	55.2	94.2579	268206	25280522	Solar Saltern	Hyper-saline	hypersaline_low	4377	2	173.137	0.0791123	368	4.94817	0.0134461	74	3.95099	0.0533917	Roseobacter_denitrificans; Rhodopirellula_baltica; Leptospira_biflexa; Coraliomargarita_akajimensis; Treponema_paraluiscuniculi
#196	285	Guerrero Negro 6-10mm	56.68	655.437	15048	9863015	Hypersaline Guerro Negro	Hyper-saline	hypersaline_mat	14807	7	1501.27	0.709722	457	5.00377	0.0109492	104	4.30472	0.0413915	Chloroflexus_aggregans; Nitratifractor_salsuginis; Alicyclobacillus_acidocaldarius; Opitutus_terrae; Robiginitalea_biformata
#197	43	Guerrero Negro 3-4mm	56.24	640.744	12821	8214974	Hypersaline Guerro Negro	Hyper-saline	hypersaline_mat	10441	5	1270.97	0.608645	431	5.05457	0.0117275	107	4.37609	0.040898	Nitratifractor_salsuginis; Robiginitalea_biformata; Haloquadratum_walsbyi; Chloroflexus_aggregans; Isosphaera_pallida
#198	308	Guerrero Negro 0-1mm	55.1	703.856	12213	8596197	Hypersaline Guerro Negro	Hyper-saline	hypersaline_mat	14181	4	1649.68	0.465322	397	4.67279	0.0117703	84	3.75186	0.044665	Microcoleus_sp._PCC_7113; Halothece_sp._PCC_7418; Oscillatoria_acuminata; Arthrospira_platensis; Dinoroseobacter_shibae
#199	176	Guerrero Negro 34-49mm	56.32	622.707	11627	7240219	Hypersaline Guerro Negro	Hyper-saline	hypersaline_mat	9501	6	1312.25	0.828704	440	5.22045	0.0118647	115	4.38565	0.0381361	Sphaerobacter_thermophilus; Syntrophobacter_fumaroxidans; Nitratifractor_salsuginis; Haloquadratum_walsbyi; Salinibacter_ruber
#200	297	Guerrero Negro 4-5mm	56.81	626.354	15652	9803688	Hypersaline Guerro Negro	Hyper-saline	hypersaline_mat	15568	8	1587.97	0.816019	445	4.94677	0.0111163	105	4.3065	0.0410143	Nitratifractor_salsuginis; Chloroflexus_aggregans; Robiginitalea_biformata; Salinibacter_ruber; Alicyclobacillus_acidocaldarius
#201	92	Guerrero Negro 10-22mm	57.36	631.92	12686	8016534	Hypersaline Guerro Negro	Hyper-saline	hypersaline_mat	14282	7	1781.57	0.873195	426	4.95172	0.0116238	104	4.28345	0.041187	Sphaerobacter_thermophilus; Nitratifractor_salsuginis; Chloroflexus_aggregans; Alicyclobacillus_acidocaldarius; Halorhabdus_utahensis
#202	54	Guerrero Negro 1-2mm	54.62	646.02	11562	7469278	Hypersaline Guerro Negro	Hyper-saline	hypersaline_mat	11130	4	1490.1	0.535527	424	4.91356	0.0115886	99	4.14058	0.041824	Microcoleus_sp._PCC_7113; Dinoroseobacter_shibae; Halothece_sp._PCC_7418; Paludibacter_propionicigenes; Acetobacterium_woodii
#203	274	Guerrero Negro 2-3mm	52.02	667.869	12407	8286254	Hypersaline Guerro Negro	Hyper-saline	hypersaline_mat	12347	7	1490.06	0.844773	454	5.17509	0.0113989	111	4.30298	0.0387656	Paludibacter_propionicigenes; Halothece_sp._PCC_7418; Desulfococcus_oleovorans; Acetobacterium_woodii; Desulfobacula_toluolica
#204	166	Guerrero Negro 22-34mm	58.76	669.424	12522	8382531	Hypersaline Guerro Negro	Hyper-saline	hypersaline_mat	12623	6	1505.87	0.715774	436	4.92017	0.0112848	96	4.12328	0.0429508	Sphaerobacter_thermophilus; Alicyclobacillus_acidocaldarius; Nitratifractor_salsuginis; Salinibacter_ruber; Chloroflexus_aggregans
#205	303	Guerrero Negro 5-6mm	57.21	668.821	12525	8376984	Hypersaline Guerro Negro	Hyper-saline	hypersaline_mat	12826	5	1531.1	0.596874	417	4.81856	0.0115553	110	4.37146	0.0397405	Alicyclobacillus_acidocaldarius; Robiginitalea_biformata; Opitutus_terrae; Chloroflexus_aggregans; Nitratifractor_salsuginis
#206	202	CFLungPat001Rep1SDVir20060505	40.51	80.7553	48713	3933835	human lung	Terrestrial Animals	lung	16	0	4.06728	0	13	2.51266	0.193281	23	2.72349	0.118413	Coprothermobacter_proteolyticus; Coprococcus_sp._ART55/1; Mycoplasma_wenyonii; Thermofilum_sp._1910b; Candidatus_Portiera_aleyrodidarum
#207	122	HealSputRep2SDVir20060707	40.39	104.646	770825	80663537	human lung	Terrestrial Animals	lung	663	0	8.21933	0	193	4.72916	0.0245034	21	2.80426	0.133536	Coprothermobacter_proteolyticus; Thermofilum_sp._1910b; Methanothermobacter_marburgensis; Candidatus_Tremblaya_phenacola; Candidatus_Portiera_aleyrodidarum
#208	272	CFLungPat001Rep3SDVir20060505	40.94	80.7079	92223	7443127	human lung	Terrestrial Animals	lung	31	0	4.16492	0	27	3.25511	0.12056	21	2.70591	0.128853	Coprothermobacter_proteolyticus; Coprococcus_sp._ART55/1; Candidatus_Portiera_aleyrodidarum; Mycoplasma_wenyonii; Thermofilum_sp._1910b
#209	109	HealSputRep3SDVir20060707	41.62	84.7965	39807	3375494	human lung	Terrestrial Animals	lung	15	0	4.44379	0	8	2.06111	0.257639	16	2.53204	0.158252	Coprococcus_sp._ART55/1; Coprothermobacter_proteolyticus; Anaplasma_centrale; Candidatus_Portiera_aleyrodidarum; Thermofilum_sp._1910b
#210	61	HBCStromBahamasVir20050111	40.48	100.516	150223	15099772	Microbiolites	Microbialite	microbialite	22767	0	1507.77	0	145	2.17831	0.0150228	29	2.99279	0.103199	Prevotella_melaninogenica; Candidatus_Portiera_aleyrodidarum; Vulcanisaeta_moutnovskia; Parabacteroides_distasonis; Cellulophaga_lytica
#211	173	PAStromCCMexVir20050722	45.54	104.64	302987	31704691	Microbiolites	Microbialite	microbialite	9369	6	295.508	0.189246	433	5.31667	0.0122787	77	4.08269	0.0530219	Fluviicola_taffensis; Parabacteroides_distasonis; Isosphaera_pallida; Lactobacillus_brevis; Leptospira_biflexa
#212	9	RMStromCCMexVir20050722	45.86	104.218	328656	34251849	Microbiolites	Microbialite	microbialite	31649	10	924.009	0.291955	417	5.04882	0.0121075	37	3.10372	0.0838843	Lactobacillus_plantarum; Dickeya_dadantii; Mycobacterium_leprae; Lacinutrix_sp._5H-3-7-4; Morganella_morganii
#213	384	PAStromBahamasMic20050722	49.72	103.786	326146	33849523	Microbiolites	Microbialite	microbialite	7390	0	218.319	0	277	2.89887	0.0104652	60	3.66338	0.0610563	Anaplasma_centrale; Singulisphaera_acidiphila; Sulfobacillus_acidophilus; Candidatus_Portiera_aleyrodidarum; Leptospira_biflexa
#214	60	Rio Mesquites Bacteria	42.8	106.938	124694	13334570	Microbiolites	Microbialite	microbialite	1123	0	84.2172	0	211	4.34351	0.0205854	49	3.34191	0.0682023	Microcoleus_sp._PCC_7113; Cyanothece_sp._PCC_7425; Trichodesmium_erythraeum; Pleurocapsa_minor; Fluviicola_taffensis
#215	196	HBCStromBahamasMic20050111	47.74	103.627	257573	26691593	Microbiolites	Microbialite	microbialite	25987	2	973.602	0.07493	373	3.95995	0.0106165	42	3.31094	0.0788319	Lactobacillus_plantarum; Cellulophaga_lytica; Pseudoalteromonas_haloplanktis; Spirosoma_linguale; Mycoplasma_pneumoniae
#216	97	UBA Acid Mine Drainage Biofilm	52.62	1041.56	138453	144206508	Acid Mine Drainage Metagenome	Acid Mine	mine	255894	116	1774.5	0.804402	463	4.95133	0.010694	25	2.0809	0.083236	Leptospirillum_sp._Group_III; Mesotoga_prima; Leptospirillum_sp._Group_I; Cenarchaeum_symbiosum; Synechococcus_sp._JA-2-3B'a(2-13)
#217	260	BlackSoudMineMic20050331	44.53	99.5228	363876	36213961	subterranean	Hyper-saline	mine	1280	0	35.3455	0	149	3.06021	0.0205383	9	1.80624	0.200693	Anaplasma_centrale; Candidatus_Portiera_aleyrodidarum; Coprococcus_sp._ART55/1; Thermocrinis_albus; Treponema_paraluiscuniculi
#218	262	RedSoudMineMic20050331	49.6	106.291	317494	33746656	subterranean	Hyper-saline	mine	2944	1	87.2383	0.0296326	306	4.50362	0.0147177	47	3.42361	0.0728427	Chlorobium_phaeobacteroides; Spirosoma_linguale; 16SrXII_(Stolbur_group); Methylacidiphilum_infernorum; Teredinibacter_turnerae
#219	275	MosqDigSDVir20060606	51.91	100.321	657204	65931436	Mosquito	Mosquito	mosq	58682	2	890.046	0.0303345	348	2.92414	0.0084027	29	2.91811	0.100624	Jonesia_denitrificans; Niastella_koreensis; Flexibacter_litoralis; Planctomyces_brasiliensis; Nitrosopumilus_maritimus
#220	290	Mosq2SDVir2060606	56.74	104.165	615576	64121432	Mosquito	Mosquito	mosq	16737	2	261.02	0.0311908	354	3.93625	0.0111193	38	3.2636	0.0858843	Streptomyces_albus; Thermaerobacter_marianensis; Rhodopirellula_baltica; Anaplasma_marginale; Hahella_chejuensis
#221	56	Mosq1SDVir20060125	45.81	102.606	340098	34895936	Mosquito	Mosquito	mosq	31136	3	892.253	0.0859699	383	4.9923	0.0130347	32	3.05835	0.0955736	Anaplasma_centrale; Vibrio_furnissii; Leptospira_biflexa; Candidatus_Portiera_aleyrodidarum; Haloquadratum_walsbyi
#222	37	179-1	51.59	182.702	240122	43870813	Metagenomic Analysis of the North Atlantic Spring Bloom	Marine	open	23128	6	527.184	0.136765	442	4.70304	0.0106404	48	3.52885	0.0735177	Treponema_pallidum; Borrelia_duttonii; Nitrosopumilus_maritimus; Jonesia_denitrificans; Pyrobaculum_calidifontis
#223	5	174-1	50.42	228.987	257471	58957586	Metagenomic Analysis of the North Atlantic Spring Bloom	Marine	open	30264	10	513.318	0.169613	441	5.03571	0.0114188	64	3.76216	0.0587838	Anaplasma_centrale; Haloquadratum_walsbyi; Jonesia_denitrificans; Leptospira_biflexa; Candidatus_Nitrososphaera_gargensis
#224	380	S_35131	46.87	205.107	212751	43636717	Marine Bacterioplankton Metagenomes	Marine	open	45683	9	1046.89	0.206248	442	3.99211	0.00903191	58	3.5002	0.0603483	Prochlorococcus_marinus; alpha_proteobacterium_HIMB5; Anaplasma_centrale; Haloquadratum_walsbyi; Treponema_pallidum
#225	6	179-2	51.55	190.032	277763	52783764	Metagenomic Analysis of the North Atlantic Spring Bloom	Marine	open	28539	7	540.678	0.132617	433	4.67292	0.010792	47	3.53594	0.0752329	Treponema_pallidum; Borrelia_duttonii; Nitrosopumilus_maritimus; Pyrobaculum_calidifontis; Jonesia_denitrificans
#226	20	174-2	50.45	233.296	288735	67360691	Metagenomic Analysis of the North Atlantic Spring Bloom	Marine	open	32385	11	480.77	0.1633	456	5.07038	0.0111193	67	3.81668	0.0569654	Anaplasma_centrale; Haloquadratum_walsbyi; Jonesia_denitrificans; Leptospira_biflexa; Candidatus_Nitrososphaera_gargensis
#227	206	GS112b Shotgun - Open Ocean - Indian Ocean - Indian Ocean - International	48.12	1067.56	52118	55638894	Global Ocean Sampling Expidition	Marine	open	149141	25	2680.52	0.449326	467	3.92135	0.0083969	46	3.3518	0.0728652	Prochlorococcus_marinus; Haloquadratum_walsbyi; Anaplasma_centrale; Treponema_pallidum; canis_group
#228	71	GS122a Shotgun - Open Ocean - Indian Ocean - International waters between Madagascar and South Africa - International	34.54	1035.82	101558	105196135	Global Ocean Sampling Expidition	Marine	open	176715	48	1679.86	0.456291	478	4.45529	0.00932069	45	2.96138	0.0658085	alpha_proteobacterium_HIMB5; Prochlorococcus_marinus; Candidatus_Methanomassiliicoccus_intestinalis; Haloquadratum_walsbyi; alpha_proteobacterium_HIMB59
#229	358	GS043 Shotgun - Open Ocean - Tropical South Pacific - Tropical South Pacific - International	35.27	1110.36	711	789468	Global Ocean Sampling Expidition	Marine	open	1573	0	1992.48	0	126	3.91742	0.0310906	51	3.04582	0.059722	alpha_proteobacterium_HIMB5; Prochlorococcus_marinus; Candidatus_Pelagibacter_ubique; Haloquadratum_walsbyi; Nitrosopumilus_maritimus
#230	259	GS110a Shotgun - Open Ocean - Indian Ocean - Indian Ocean - International	34.96	1008.16	99288	100097831	Global Ocean Sampling Expidition	Marine	open	232259	49	2320.32	0.489521	483	3.99274	0.00826654	51	3.06317	0.0600621	alpha_proteobacterium_HIMB5; Prochlorococcus_marinus; Haloquadratum_walsbyi; Candidatus_Methanomassiliicoccus_intestinalis; alpha_proteobacterium_HIMB59
#231	11	GS041 Shotgun - Open Ocean - Tropical South Pacific - Tropical South Pacific - International	35.45	1091.38	678	739958	Global Ocean Sampling Expidition	Marine	open	1650	0	2229.86	0	146	3.90065	0.0267168	56	3.09142	0.055204	alpha_proteobacterium_HIMB5; Prochlorococcus_marinus; alpha_proteobacterium_HIMB59; Acaryochloris_marina; Haloquadratum_walsbyi
#232	211	GS037 Shotgun - Open Ocean - Eastern Tropical Pacific - Equatorial Pacific TAO Buoy - International	37.29	1045.4	65670	68651473	Global Ocean Sampling Expidition	Marine	open	195080	47	2841.6	0.684618	458	4.10253	0.0089575	69	3.38541	0.0490639	alpha_proteobacterium_HIMB5; Prochlorococcus_marinus; Candidatus_Pelagibacter_ubique; Haloquadratum_walsbyi; Nitrosopumilus_maritimus
#233	337	GS000c Shotgun - Open Ocean - Sargasso Sea - Sargasso Stations 3 - Bermuda	37.29	1007.74	368835	371688861	Global Ocean Sampling Expidition	Marine	open	424226	231	1141.35	0.621488	486	5.29721	0.0108996	58	3.30789	0.0570326	alpha_proteobacterium_HIMB5; Prochlorococcus_marinus; Methanosalsum_zhilinae; Maribacter_sp._HTCC2170; Simkania_negevensis
#234	139	GS109 Shotgun - Open Ocean - Indian Ocean - Indian Ocean - International	34.38	1049.14	59813	62752349	Global Ocean Sampling Expidition	Marine	open	150647	31	2400.66	0.494005	477	4.00395	0.00839403	56	2.90809	0.0519303	alpha_proteobacterium_HIMB5; Prochlorococcus_marinus; Haloquadratum_walsbyi; Candidatus_Methanomassiliicoccus_intestinalis; alpha_proteobacterium_HIMB59
#235	145	GS022 Shotgun - Open Ocean - Eastern Tropical Pacific - 250 miles from Panama City - Panama	35.62	1077.41	121662	131079270	Global Ocean Sampling Expidition	Marine	open	351035	86	2678.04	0.656092	473	4.14898	0.00877163	65	3.21684	0.0494898	alpha_proteobacterium_HIMB5; Prochlorococcus_marinus; Candidatus_Methanomassiliicoccus_intestinalis; Candidatus_Pelagibacter_ubique; Haloquadratum_walsbyi
#236	181	GS112a Shotgun - Open Ocean - Indian Ocean - Indian Ocean - International	34.58	1020.42	99781	101818659	Global Ocean Sampling Expidition	Marine	open	211804	47	2080.21	0.461605	469	4.13391	0.00881431	50	2.99948	0.0599896	alpha_proteobacterium_HIMB5; Prochlorococcus_marinus; Candidatus_Methanomassiliicoccus_intestinalis; Haloquadratum_walsbyi; alpha_proteobacterium_HIMB59
#237	388	GS114 Shotgun - Open Ocean - Indian Ocean - 500 Miles west of the Seychelles in the Indian Ocean - International	34.92	989.859	348823	345285679	Global Ocean Sampling Expidition	Marine	open	958550	180	2776.11	0.521307	483	3.92342	0.00812302	54	2.98791	0.0553317	alpha_proteobacterium_HIMB5; Prochlorococcus_marinus; Haloquadratum_walsbyi; Candidatus_Methanomassiliicoccus_intestinalis; Acholeplasma_laidlawii
#238	355	GS110b Shotgun - Open Ocean - Indian Ocean - Indian Ocean - International	47.87	1080.86	49597	53607277	Global Ocean Sampling Expidition	Marine	open	162162	27	3025	0.503663	467	3.93924	0.00843521	43	3.37499	0.078488	Prochlorococcus_marinus; Haloquadratum_walsbyi; Anaplasma_centrale; Nitrosopumilus_maritimus; Treponema_pallidum
#239	270	GS123 Shotgun - Open Ocean - Indian Ocean - International water between Madagascar and South Africa - International	36.03	1070.82	107966	115611614	Global Ocean Sampling Expidition	Marine	open	185382	62	1603.49	0.536278	477	4.80294	0.010069	70	3.24747	0.0463924	alpha_proteobacterium_HIMB5; Prochlorococcus_marinus; Candidatus_Pelagibacter_ubique; Candidatus_Methanomassiliicoccus_intestinalis; Haloquadratum_walsbyi
#240	201	GS001c Shotgun - Open Ocean - Sargasso Sea - Hydrostation S - Bermuda	35.56	1003.66	92351	92688958	Global Ocean Sampling Expidition	Marine	open	159564	93	1721.5	1.00336	479	5.0921	0.0106307	67	3.25406	0.0485681	alpha_proteobacterium_HIMB5; Prochlorococcus_marinus; Candidatus_Pelagibacter_ubique; alpha_proteobacterium_HIMB59; Maribacter_sp._HTCC2170
#241	379	GS001b Shotgun - Open Ocean - Sargasso Sea - Hydrostation S - Bermuda	48.1	1000.55	90901	90951299	Global Ocean Sampling Expidition	Marine	open	2624758	56	28858.9	0.615714	473	4.09215	0.00865149	57	3.81225	0.0668815	alpha_proteobacterium_HIMB5; Leptospira_biflexa; Treponema_paraluiscuniculi; Haloquadratum_walsbyi; Anaplasma_centrale
#242	189	GS040 Shotgun - Open Ocean - Tropical South Pacific - Tropical South Pacific - International	37.48	1049.41	736	772365	Global Ocean Sampling Expidition	Marine	open	2117	0	2740.93	0	137	3.42726	0.0250165	65	3.25696	0.050107	alpha_proteobacterium_HIMB5; Prochlorococcus_marinus; Candidatus_Pelagibacter_ubique; Candidatus_Methanomassiliicoccus_intestinalis; Haloquadratum_walsbyi
#243	177	GS120 Shotgun - Open Ocean - Indian Ocean - Madagascar Waters - Madagascar	34.22	992.578	46052	45710196	Global Ocean Sampling Expidition	Marine	open	92124	22	2015.39	0.481293	444	4.20041	0.00946037	57	2.86075	0.0501887	alpha_proteobacterium_HIMB5; Prochlorococcus_marinus; Candidatus_Methanomassiliicoccus_intestinalis; Haloquadratum_walsbyi; alpha_proteobacterium_HIMB59
#244	143	GS047 Shotgun - Open Ocean - Tropical South Pacific - 201 miles from F. Polynesia - French Polynesia	36.75	1035.1	66023	68340256	Global Ocean Sampling Expidition	Marine	open	174084	48	2547.31	0.702368	478	4.33929	0.00907801	70	3.25183	0.0464547	alpha_proteobacterium_HIMB5; Prochlorococcus_marinus; Candidatus_Pelagibacter_ubique; Haloquadratum_walsbyi; Candidatus_Methanomassiliicoccus_intestinalis
#245	205	GS042 Shotgun - Open Ocean - Tropical South Pacific - Tropical South Pacific - International	38.11	1127.99	699	788466	Global Ocean Sampling Expidition	Marine	open	5110	0	6480.94	0	138	3.42507	0.0248194	60	3.32434	0.0554057	alpha_proteobacterium_HIMB5; Prochlorococcus_marinus; Haloquadratum_walsbyi; Nitrosopumilus_maritimus; Acholeplasma_laidlawii
#246	235	GS018 Shotgun - Open Ocean - Caribbean Sea - Rosario Bank - Honduras	36.12	1096.2	142743	156474992	Global Ocean Sampling Expidition	Marine	open	459451	109	2936.26	0.696597	485	4.19508	0.00864964	69	3.1695	0.0459348	alpha_proteobacterium_HIMB5; Prochlorococcus_marinus; Candidatus_Methanomassiliicoccus_intestinalis; Haloquadratum_walsbyi; Candidatus_Pelagibacter_ubique
#247	51	GS122b Shotgun - Open Ocean - Indian Ocean - International waters between Madagascar and South Africa - International	48.47	1051.34	50096	52667848	Global Ocean Sampling Expidition	Marine	open	110779	21	2103.35	0.398725	458	4.27574	0.00933567	48	3.46991	0.0722899	Prochlorococcus_marinus; Haloquadratum_walsbyi; Treponema_pallidum; Anaplasma_centrale; canis_group
#248	125	GS026 Shotgun - Open Ocean - Galapagos Islands - 134 miles NE of Galapagos - Ecuador	34.88	1061.74	102708	109049397	Global Ocean Sampling Expidition	Marine	open	303558	77	2783.67	0.706102	472	4.07122	0.00862547	64	2.94698	0.0460465	alpha_proteobacterium_HIMB5; Prochlorococcus_marinus; Candidatus_Methanomassiliicoccus_intestinalis; Haloquadratum_walsbyi; alpha_proteobacterium_HIMB59
#249	343	GS113 Shotgun - Open Ocean - Indian Ocean - Indian Ocean - International	34.99	1078.75	109700	118339154	Global Ocean Sampling Expidition	Marine	open	215792	60	1823.5	0.507017	471	4.42864	0.00940264	60	3.10677	0.0517795	alpha_proteobacterium_HIMB5; Prochlorococcus_marinus; Candidatus_Methanomassiliicoccus_intestinalis; Haloquadratum_walsbyi; alpha_proteobacterium_HIMB59
#250	203	GS116 Shotgun - Open Ocean - Indian Ocean - Outside Seychelles, Indian Ocean - Seychelles	36.07	1054.02	60932	64223447	Global Ocean Sampling Expidition	Marine	open	119997	33	1868.43	0.513831	469	4.44315	0.00947367	67	3.22675	0.0481605	alpha_proteobacterium_HIMB5; Prochlorococcus_marinus; Candidatus_Methanomassiliicoccus_intestinalis; Haloquadratum_walsbyi; Candidatus_Pelagibacter_ubique
#251	247	GS111 Shotgun - Open Ocean - Indian Ocean - Indian Ocean - International	34.8	1050.65	59080	62072289	Global Ocean Sampling Expidition	Marine	open	122437	34	1972.49	0.547748	472	4.31373	0.00913926	56	3.04177	0.0543173	alpha_proteobacterium_HIMB5; Prochlorococcus_marinus; Haloquadratum_walsbyi; Candidatus_Methanomassiliicoccus_intestinalis; alpha_proteobacterium_HIMB59
#252	2	GS001a Shotgun - Open Ocean - Sargasso Sea - Hydrostation S - Bermuda	50.04	1006.78	142352	143316448	Global Ocean Sampling Expidition	Marine	open	293077	81	2044.96	0.565183	467	5.17523	0.0110819	43	3.41242	0.0793585	Anaplasma_centrale; Leptospira_biflexa; Haloquadratum_walsbyi; Treponema_pallidum; Jonesia_denitrificans
#253	147	GS023 Shotgun - Open Ocean - Eastern Tropical Pacific - 30 miles from Cocos Island - Costa Rica	35.78	1079.49	133051	143626589	Global Ocean Sampling Expidition	Marine	open	553112	104	3851.04	0.7241	484	3.82337	0.00789953	62	3.03956	0.0490252	alpha_proteobacterium_HIMB5; Prochlorococcus_marinus; Haloquadratum_walsbyi; Candidatus_Methanomassiliicoccus_intestinalis; Acholeplasma_laidlawii
#254	282	SARVir20050630	38.77	104.306	399343	41653979	Ocean Viruses	Marine	open	92124	5	2211.65	0.120037	390	3.46254	0.00887831	38	3.14454	0.082751	Cellulophaga_lytica; Prevotella_melaninogenica; Acholeplasma_laidlawii; Lawsonia_intracellularis; Candidatus_Mycoplasma_haemolamae
#255	212	GS000b Shotgun - Open Ocean - Sargasso Sea - Sargasso Station 13 - Bermuda	36.06	1012.13	317180	321026307	Global Ocean Sampling Expidition	Marine	open	366958	174	1143.08	0.542012	478	5.22537	0.0109317	57	3.07375	0.0539254	alpha_proteobacterium_HIMB5; Prochlorococcus_marinus; Simkania_negevensis; Blattabacterium_sp._(Periplaneta_americana); Maribacter_sp._HTCC2170
#256	238	GS000d Shotgun - Open Ocean - Sargasso Sea - Sargasso Station 13 - Bermuda	36.54	1011.14	332240	335939509	Global Ocean Sampling Expidition	Marine	open	418944	199	1247.08	0.592369	484	5.21556	0.0107759	59	3.16971	0.0537239	alpha_proteobacterium_HIMB5; Prochlorococcus_marinus; Simkania_negevensis; Candidatus_Mycoplasma_haemominutum; Candidatus_Pelagibacter_ubique
#257	253	GS119 Shotgun - Open Ocean - Indian Ocean - International Water Outside of Reunion Island - International	33.93	1066.72	60987	65055874	Global Ocean Sampling Expidition	Marine	open	119711	34	1840.13	0.522628	470	4.41378	0.00939102	63	2.91238	0.0462283	alpha_proteobacterium_HIMB5; Prochlorococcus_marinus; alpha_proteobacterium_HIMB59; Candidatus_Methanomassiliicoccus_intestinalis; Haloquadratum_walsbyi
#258	372	GS017 Shotgun - Open Ocean - Caribbean Sea - Yucatan Channel - Mexico	35.98	1091.93	257581	281259325	Global Ocean Sampling Expidition	Marine	open	835483	187	2970.51	0.664867	487	4.13193	0.00848445	59	3.17177	0.0537588	alpha_proteobacterium_HIMB5; Prochlorococcus_marinus; Candidatus_Methanomassiliicoccus_intestinalis; Haloquadratum_walsbyi; Nitrosopumilus_maritimus
#259	63	GS044 Shotgun - Open Ocean - Tropical South Pacific - 600 miles from F. Polynesia - International	34.72	1054.3	678	714813	Global Ocean Sampling Expidition	Marine	open	774	0	1082.8	0	173	4.58225	0.026487	56	2.9905	0.0534018	alpha_proteobacterium_HIMB5; Prochlorococcus_marinus; Candidatus_Pelagibacter_ubique; alpha_proteobacterium_HIMB59; Francisella_sp._TX077308
#260	264	HOT/ALOHA - Upper Euphotic 70m	48.89	985.112	10992	10828356	Microbial Community Genomics at the HOT/ALOHA	Marine	open	30516	5	2818.16	0.461751	414	4.10116	0.00990619	57	3.53303	0.061983	Anaplasma_centrale; Leptospira_biflexa; Haloquadratum_walsbyi; Parvularcula_bermudensis; Magnetococcus_marinus
#261	330	GS121 Shotgun - Open Ocean - Indian Ocean - International water between Madagascar and South Africa - International	34.79	1078.63	110720	119426081	Global Ocean Sampling Expidition	Marine	open	187127	51	1566.89	0.427042	471	4.48137	0.00951458	64	3.02099	0.047203	alpha_proteobacterium_HIMB5; Prochlorococcus_marinus; Candidatus_Methanomassiliicoccus_intestinalis; Candidatus_Pelagibacter_ubique; Haloquadratum_walsbyi
#262	123	GS045 Shotgun - Open Ocean - Tropical South Pacific - 400 miles from F. Polynesia - International	34.4	1091.5	730	796793	Global Ocean Sampling Expidition	Marine	open	1432	0	1797.2	0	117	3.62973	0.0310233	49	2.89045	0.0589889	alpha_proteobacterium_HIMB5; Prochlorococcus_marinus; Candidatus_Pelagibacter_ubique; Candidatus_Methanomassiliicoccus_intestinalis; Francisella_sp._TX077308
#263	88	GS039 Shotgun - Open Ocean - Tropical South Pacific - Tropical South Pacific - International	35.67	1142.02	759	866795	Global Ocean Sampling Expidition	Marine	open	1360	0	1569	0	164	4.02987	0.0245724	60	3.25545	0.0542575	alpha_proteobacterium_HIMB5; Prochlorococcus_marinus; Candidatus_Pelagibacter_ubique; Haloquadratum_walsbyi; alpha_proteobacterium_HIMB59
#264	75	GS115 Shotgun - Open Ocean - Indian Ocean - Indian Ocean - International	35.25	1052.61	61020	64230062	Global Ocean Sampling Expidition	Marine	open	177968	35	2770.79	0.544916	469	3.96518	0.00845453	57	3.0381	0.0533001	alpha_proteobacterium_HIMB5; Prochlorococcus_marinus; Haloquadratum_walsbyi; Candidatus_Methanomassiliicoccus_intestinalis; Acholeplasma_laidlawii
#265	267	GS038 Shotgun - Open Ocean - Tropical South Pacific - Tropical South Pacific - International	37.93	1062.54	741	787340	Global Ocean Sampling Expidition	Marine	open	1648	0	2093.12	0	157	4.00678	0.0255209	65	3.36187	0.0517211	alpha_proteobacterium_HIMB5; Prochlorococcus_marinus; Haloquadratum_walsbyi; Candidatus_Moranella_endobia; Nitrosopumilus_maritimus
#266	3	HOT/ALOHA - Base of Chlorophyll Maximum 130m	51.5	896.24	6797	6091740	Microbial Community Genomics at the HOT/ALOHA	Subterranean	open	6722	2	1103.46	0.328313	356	4.83772	0.0135891	22	2.84158	0.129163	Leptospirillum_sp._Group_III; Jonesia_denitrificans; Methylacidiphilum_infernorum; Helicobacter_heilmannii; Thermus_oshimai
#267	325	S_35179	44.43	228.432	221772	50659790	Marine Bacterioplankton Metagenomes	Marine	open	56245	11	1110.25	0.217135	443	4.11699	0.00929343	61	3.54165	0.0580598	Prochlorococcus_marinus; alpha_proteobacterium_HIMB5; Anaplasma_centrale; Haloquadratum_walsbyi; Leptospira_biflexa
#268	193	S_35155	45.3	231.842	276234	64042664	Marine Bacterioplankton Metagenomes	Marine	open	55621	11	868.499	0.171761	440	4.27716	0.00972083	63	3.62036	0.057466	alpha_proteobacterium_HIMB5; Prochlorococcus_marinus; Anaplasma_centrale; Leptospira_biflexa; Haloquadratum_walsbyi
#269	324	S_35171	42.94	235.987	58354	13770786	Marine Bacterioplankton Metagenomes	Marine	open	23396	3	1698.96	0.217852	381	3.50114	0.00918933	69	3.61518	0.0523939	Prochlorococcus_marinus; alpha_proteobacterium_HIMB5; Anaplasma_centrale; Nitrosopumilus_maritimus; Haloquadratum_walsbyi
#270	214	S_35162	53.07	214.89	65149	13999858	Marine Bacterioplankton Metagenomes	Marine	open	8920	1	637.149	0.0714293	316	4.03318	0.0127632	34	3.0647	0.0901382	Haloquadratum_walsbyi; Anaplasma_centrale; Jonesia_denitrificans; Candidatus_Nitrososphaera_gargensis; Spirochaeta_thermophila
#271	309	S_35139	42.04	257.128	67611	17384713	Marine Bacterioplankton Metagenomes	Marine	open	32727	4	1882.52	0.230087	429	3.58834	0.00836442	68	3.42104	0.0503094	Prochlorococcus_marinus; alpha_proteobacterium_HIMB5; Anaplasma_centrale; Haloquadratum_walsbyi; Nitrosopumilus_maritimus
#272	32	GS050 Shotgun - Coral Atoll - Polynesia Archipelagos - Tikehau Lagoon - Fr. Polynesia	44.4	1056.54	715	755429	Global Ocean Sampling Expidition	Marine	reef	2287	0	3027.42	0	204	4.34921	0.0213197	62	3.50258	0.0564932	alpha_proteobacterium_HIMB5; Prochlorococcus_marinus; Synechococcus_sp._WH_8102; Candidatus_Methanomassiliicoccus_intestinalis; Haloquadratum_walsbyi
#273	175	GS148 Shotgun - Fringing Reef - Indian Ocean - East coast Zanzibar (Tanzania), offshore Paje lagoon - Tanzania	38.73	998.842	107741	107616215	Global Ocean Sampling Expidition	Marine	reef	150421	56	1397.75	0.520368	482	4.94656	0.0102626	74	3.42123	0.0462328	alpha_proteobacterium_HIMB5; Prochlorococcus_marinus; Candidatus_Methanomassiliicoccus_intestinalis; Haloquadratum_walsbyi; Synechococcus_sp._WH_8102
#274	347	GS051 Shotgun - Coral Reef Atoll - Polynesia Archipelagos - Rangirora Atoll - Fr. Polynesia	38.57	1089.28	128982	140497312	Global Ocean Sampling Expidition	Marine	reef	677634	105	4823.11	0.747345	484	3.72512	0.00769653	61	3.28297	0.0538193	alpha_proteobacterium_HIMB5; Prochlorococcus_marinus; Haloquadratum_walsbyi; Candidatus_Methanomassiliicoccus_intestinalis; Nitrosopumilus_maritimus
#275	114	XmasLIMic20050805	47.32	104.127	227542	23693344	Northern Line Islands	Marine	reef	1103	0	46.5532	0	156	3.36526	0.0215721	12	2.24702	0.187252	Jonesia_denitrificans; Leptospira_biflexa; Candidatus_Portiera_aleyrodidarum; Tropheryma_whipplei; Candidatus_Tremblaya_phenacola
#276	307	GS025 Shotgun - Fringing Reef - Eastern Tropical Pacific - Dirty Rock, Cocos Island - Costa Rica	46.01	1075.5	120671	129781299	Global Ocean Sampling Expidition	Marine	reef	658709	69	5075.53	0.531664	478	3.71803	0.0077783	51	3.48156	0.0682659	Prochlorococcus_marinus; Anaplasma_centrale; Haloquadratum_walsbyi; Nitrosopumilus_maritimus; canis_group
#277	377	KingLIMic20050821	48.24	104.825	188445	19753735	Northern Line Islands	Marine	reef	3229	0	163.463	0	175	2.78606	0.0159203	15	2.16941	0.144627	Anaplasma_centrale; Candidatus_Portiera_aleyrodidarum; Jonesia_denitrificans; Zobellia_galactanivorans; Methanococcus_aeolicus
#278	237	GS108b Shotgun - Lagoon Reef - Indian Ocean - Coccos Keeling, Inside Lagoon - Australia	47.42	1079.35	49595	53530124	Global Ocean Sampling Expidition	Marine	reef	110860	29	2070.98	0.541751	459	4.46883	0.00973602	62	3.72179	0.0600288	Prochlorococcus_marinus; Haloquadratum_walsbyi; Vibrio_harveyi_group; Octadecabacter_antarcticus; Treponema_pallidum
#279	301	GS048a Shotgun - Coral Reef - Polynesia Archipelagos - Moorea, Cooks Bay - Fr. Polynesia	40.03	1025.39	90515	92813604	Global Ocean Sampling Expidition	Marine	reef	243589	65	2624.5	0.700328	478	4.31052	0.00901783	84	3.57572	0.0425681	alpha_proteobacterium_HIMB5; Prochlorococcus_marinus; Candidatus_Methanomassiliicoccus_intestinalis; Haloquadratum_walsbyi; alpha_proteobacterium_HIMB59
#280	95	PalmLIMic20050818	45.97	106.295	289723	30795962	Northern Line Islands	Marine	reef	18472	0	599.819	0	208	2.36186	0.0113551	26	2.66107	0.102349	Anaplasma_centrale; Zobellia_galactanivorans; Caldivirga_maquilingensis; Saprospira_grandis; Thermanaerovibrio_acidaminovorans
#281	137	KingLIVir20050821	38.75	108.343	94915	10283401	Northern Line Islands	Marine	reef	7003	0	681	0	290	3.67716	0.0126799	33	3.11282	0.0943279	alpha_proteobacterium_HIMB5; Trichormus_azollae; Neorickettsia_sennetsu; Cellulophaga_lytica; Sulfurihydrogenibium_azorense
#282	256	PalmLIVir20050818	37.34	104.78	320397	33571278	Northern Line Islands	Marine	reef	42743	2	1273.2	0.0595747	368	3.0194	0.0082049	42	3.22422	0.0767671	Acholeplasma_laidlawii; Prevotella_melaninogenica; Nitrosopumilus_maritimus; Cellulophaga_lytica; Trichormus_azollae
#283	108	XmasLIVir20050805	34.51	110.563	283390	31332362	Northern Line Islands	Marine	reef	11055	1	352.83	0.0319159	325	3.91425	0.0120439	50	2.99309	0.0598617	alpha_proteobacterium_HIMB5; Prochlorococcus_marinus; Mycoplasma_ovis; Trichodesmium_erythraeum; Spiroplasma_syrphidicola
#284	10	GS048b Shotgun - Coral Reef - Polynesia Archipelagos - Moorea, Cooks Bay - Fr. Polynesia	51.51	1068.72	47692	50969448	Global Ocean Sampling Expidition	Marine	reef	119897	35	2352.33	0.686686	473	4.68959	0.00991456	72	3.82419	0.0531137	Synechococcus_sp._WH_8102; Prochlorococcus_marinus; Haloquadratum_walsbyi; canis_group; Methylocystis_sp._SC2
#285	150	GS108a Shotgun - Lagoon Reef - Indian Ocean - Coccos Keeling, Inside Lagoon - Australia	37.11	982.668	51787	50889437	Global Ocean Sampling Expidition	Marine	reef	80754	20	1586.85	0.393009	461	4.39513	0.00953391	52	3.13862	0.0603581	alpha_proteobacterium_HIMB5; Prochlorococcus_marinus; Octadecabacter_antarcticus; Haloquadratum_walsbyi; alpha_proteobacterium_HIMB59
#286	257	FannLIVir20050811	38.48	104.133	380355	39607682	Northern Line Islands	Marine	reef	43366	2	1094.89	0.0504953	381	2.9729	0.00780288	33	2.97592	0.0901795	Prevotella_melaninogenica; Acholeplasma_laidlawii; Cellulophaga_lytica; Nitrosopumilus_maritimus; Haloquadratum_walsbyi
#287	100	Waseca Farm Soil	57.04	1116.58	138347	154475569	Waseca County Farm Soil Metagenome	Terrestrial Animals	soil	326244	70	2111.95	0.453146	474	4.282	0.00903376	49	3.52007	0.0718381	Leptospira_biflexa; Sulfobacillus_acidophilus; Opitutus_terrae; Burkholderia_cepacia_complex; Singulisphaera_acidiphila
#288	151	GS030 Shotgun - Warm Seep - Galapagos Islands - Upwelling, Fernandina Island	34.4	1057.91	436401	461671889	Global Ocean Sampling Expidition	Marine	warm_seep	677693	253	1467.91	0.548008	486	4.88355	0.0100485	84	3.32063	0.0395314	alpha_proteobacterium_HIMB5; Prochlorococcus_marinus; Candidatus_Pelagibacter_ubique; Candidatus_Methanomassiliicoccus_intestinalis; [Clostridium]_sticklandii
#289	350	Whale fall Rib	43.77	1016.07	38496	39114769	Whale Fall Metagenome	Microbialite	whale	31166	26	796.783	0.664711	460	5.5808	0.0121322	60	3.78163	0.0630272	Desulfobacula_toluolica; Sulfurimonas_denitrificans; Arcobacter_nitrofigilis; Roseobacter_litoralis; Methylophaga_sp._JAM1
#290	345	Whale fall Mat	52.73	990.68	38281	37924226	Whale Fall Metagenome	Microbialite	whale	36261	20	956.143	0.527367	469	5.31053	0.0113231	52	3.46508	0.0666361	Maricaulis_maris; Octadecabacter_antarcticus; Haliscomenobacter_hydrossis; Sulfobacillus_acidophilus; Desulfomonile_tiedjei
#291	207	Whale Fall Bone	45.04	1017.83	40549	41271837	Whale Fall Metagenome	Microbialite	whale	31200	20	755.963	0.484592	457	5.47603	0.0119826	59	3.73567	0.0633164	Pseudoalteromonas_haloplanktis; Octadecabacter_antarcticus; Candidatus_Moranella_endobia; Marinomonas_posidonica; Tropheryma_whipplei
#292	338	Alvinella Pompejana Epibiont	39.47	990.81	293065	290371756	Alvinella Pompejana Epibiont Metagenome	Marine (Deep water)	worm - deep sea	109045	45	375.536	0.154974	478	5.22435	0.0109296	22	2.80118	0.127327	Helicobacter_bizzozeronii; Methanocaldococcus_infernus; Ignisphaera_aggregans; Candidatus_Mycoplasma_haemominutum; Arthrospira_platensis
#293	138	Mediterranean Gutless Worm	50.55	1003.1	313716	314688207	Mediterranean Gutless Worm Metagenome	Subterranean	worm - deep sea	577700	77	1835.79	0.244687	467	4.16693	0.00892276	39	3.22917	0.0827992	Methylomicrobium_alcaliphilum; Nitrosomonas_europaea; Sulfobacillus_acidophilus; Robiginitalea_biformata; Desulfobacterium_autotrophicum
#294	362	S_20154	44.57	222.956	84658	18875002	Surface Water Marine Microbial Community Gene Expression	Marine	#N/A	20986	3	1111.84	0.15894	356	4.11545	0.0115603	52	3.27695	0.0630183	Prochlorococcus_marinus; alpha_proteobacterium_HIMB5; Treponema_pallidum; Anaplasma_centrale; Haloquadratum_walsbyi
#295	209	S_35163	49.4	228.046	270364	61655392	Marine Bacterioplankton Metagenomes	Marine	#N/A	67468	11	1094.28	0.178411	449	4.18359	0.00931758	63	3.70551	0.0588175	Anaplasma_centrale; Leptospira_biflexa; Prochlorococcus_marinus; alpha_proteobacterium_HIMB5; Haloquadratum_walsbyi
#296	245	S_20162	47.62	224.524	68184	15308937	Surface Water Marine Microbial Community Gene Expression	Marine	#N/A	14848	3	969.891	0.195964	418	4.09722	0.00980195	76	3.70204	0.048711	Prochlorococcus_marinus; alpha_proteobacterium_HIMB5; Synechococcus_sp._WH_8102; Haloquadratum_walsbyi; Jonesia_denitrificans
									Range
									* Minimum value	15	0	4.06728	0	8	2.06111	0.00769653	4	0.32623	0.0250946
									* Maximum value	2624758	1000	28858.9	3.06121	487	5.8132	0.257639	128	4.38565	0.200693
