# Supplementary material for: Multidimensional metrics for estimating phage abundance, distribution, gene density, and sequence coverage in metagenomes
Source: Front Microbiol. 2015 May 8;6:381. doi: 10.3389/fmicb.2015.00381 (PMC4424905; doi:10.3389/fmicb.2015.00381)
Supplement: Table S2 — Raw data for all phages, their metadata, and all analysis metrics applied to them. [file Table2.XLSX]

## Sheet: All Phages
#Phage ID	Phage name	Flag	Phage Nickname	Contig(s)	Host Phylum	Host Family	Phage NA	Phage Classs	Phage Lifestyle	Phage GC%	Genome Length	Total AI	PAI	log PAI	nMG	Med Abund	PAI50	SD	Abund. CV	UbRank	AbRank	nNuc	covAUC	AUC/nuc	AUC/nMG	%Covered	Gene Evenness	densityVariance	densityStDev	densityCV	MedDensity	Kurtosis
128975	Salmonella phage Fels-1	dsDNA	Fels-1	NC_010391	Proteobacteria	Enterobacteriaceae				51.5554	42723	294.159	6.88526	0.837921	242	0.481782	0.0112769	2.66871	2.68542	155	227	42723	3240066	75.8389	13388.7	79.72	0.624744	2.4248e+09	238.239	3.141	15	83.458
129861	Phage Gifsy-1	dsDNA	Gifsy-1	NC_010392	Proteobacteria	Enterobacteriaceae				51.0981	48491	443.687	9.14988	0.961415	255	0.530858	0.0109476	3.78683	2.52634	99	151	48491	3890319	80.2277	15256.2	77.38	0.624314	1.62052e+09	182.81	2.279	14	20.199
129862	Phage Gifsy-2	dsDNA	Gifsy-2	NC_010393	Proteobacteria	Enterobacteriaceae				51.0951	45840	325.226	7.09481	0.850941	242	0.654464	0.0142771	2.71711	2.47294	155	220	45840	3629700	79.1819	14998.8	80.15	0.640164	2.55406e+09	236.047	2.981	11	39.144
139871	Lactobacillus johnsonii prophage Lj771	dsDNA	Lj771	NC_010179	Firmicutes	Lactobacillaceae				36.4008	40881	141.466	3.46042	0.539129	219	0.152963	0.00374166	0.800277	1.67449	308	382	40881	1587384	38.8294	7248.33	58.36	0.444245	1.61084e+09	198.505	5.112	1	134.6
198538	Streptococcus pyogenes phage 315.1	dsDNA	315.1	NC_004584	Firmicutes	Streptococcaceae			Temperate/ Prophage	37.8016	39538	518.455	13.1128	1.1177	258	1.47815	0.0373854	1.64339	0.938254	80	108	39538	8430654	213.229	32677	52.38	0.176211	4.6029e+10	1078.98	5.06	1	44.761
198539	Streptococcus pyogenes phage 315.2	dsDNA	315.2	NC_004585	Firmicutes	Streptococcaceae			Temperate/ Prophage	38.2548	41072	166.822	4.06169	0.608707	212	0.250125	0.0060899	0.907533	1.61028	354	360	41072	2089188	50.8665	9854.66	59.84	0.507335	1.81832e+09	210.411	4.137	2	45.259
198540	Streptococcus pyogenes phage 315.3	dsDNA	315.3	NC_004586	Firmicutes	Streptococcaceae			Temperate/ Prophage	38.0255	34419	69.4769	2.01856	0.305042	164	0.013182	0.000382985	0.609909	2.59846	437	435	34419	617979	17.9546	3768.16	55.25	0.674662	1.25571e+08	60.402	3.364	1	100.406
198541	Streptococcus pyogenes phage 315.4	dsDNA	315.4	NC_004587	Firmicutes	Streptococcaceae			Temperate/ Prophage	38.5731	41796	163.228	3.90536	0.591661	218	0.276185	0.00660793	0.790288	1.43312	315	368	41796	1733463	41.4744	7951.67	46.77	0.486134	1.93638e+09	215.245	5.19	0	72.761
198542	Streptococcus pyogenes phage 315.5	dsDNA	315.5	NC_004588	Firmicutes	Streptococcaceae			Temperate/ Prophage	38.083	38206	103.555	2.71045	0.433041	211	0.151216	0.00395792	0.588691	1.6827	362	414	38206	1216725	31.8464	5766.47	60.56	0.455612	8.65929e+08	150.55	4.727	1	105.146
198543	Streptococcus pyogenes phage 315.6	dsDNA	315.6	NC_004589	Firmicutes	Streptococcaceae			Temperate/ Prophage	39.7136	40014	257.301	6.43028	0.80823	213	0.233388	0.00583265	1.59014	1.8293	347	248	40014	2876967	71.899	13506.9	58.48	0.527425	1.5928e+09	199.517	2.775	1	40.845
225725	Bacteriophage phBC6A51	dsDNA	phBC6A51	NC_004820	Firmicutes	Bacillaceae			Temperate	37.6887	61395	298.396	4.86026	0.68666	206	0.590616	0.00961994	1.5229	1.51067	381	325	61395	4388010	71.4718	21301	43.98	0.282866	1.43295e+10	483.117	6.76	0	98.637
225726	Bacteriophage phBC6A52	dsDNA	phBC6A52	NC_004821	Firmicutes	Bacillaceae			Temperate	34.724	38472	1644.5	42.7453	1.63089	231	2.49226	0.0647812	9.50134	1.71019	217	15	38472	20971995	545.124	90787.9	48.96	0.2157	5.77226e+11	3873.52	7.106	0	72.348
247080	Ralstonia phage p12J	dsDNA	p12J	NC_005131	Proteobacteria	Burkholderiaceae				56.9004	7130	66.1942	9.28389	0.96773	17	0	0	3.22057	14.4014	486	147	7130	38013	5.33142	2236.06	29.72	0.400292	2.13206e+06	17.294	3.244	0	23.744
334856	Phage phiSMA9	dsDNA	phiSMA9	NC_007189	Proteobacteria	Xanthomonadaceae			Temperate	62.386	6907	341.319	49.4163	1.69387	98	0	0	5.56184	4.82337	476	12	6907	5301147	767.504	54093.3	79.79	0.390286	1.03971e+11	3880.1	5.055	2	24.607
347327	Pseudomonas phage PA11	dsDNA	PA11	NC_007808	Proteobacteria	Pseudomonadaceae				44.7833	49639	866.065	17.4473	1.24173	258	1.41998	0.0286061	3.97714	1.35929	80	83	49639	10688349	215.322	41427.7	68.11	0.442517	3.24118e+10	808.061	3.753	3	28.351
373126	Sodalis phage phiSG1	dsDNA	phiSG1	DQ785801	Proteobacteria	Enterobacteriaceae				50.8263	52162	461.958	8.85621	0.947248	253	1.28109	0.0245599	2.07848	1.33179	104	155	52162	6906255	132.4	27297.5	63.6	0.47011	4.11442e+10	888.14	6.708	2	98.854
430796	Staphylococcus phage phi2958PVL	dsDNA	phi2958PVL	NC_011344	Firmicutes	Staphylococcaceae				33.0404	47342	374.734	7.91546	0.898476	223	0.634868	0.0134102	2.0229	1.59788	264	184	47342	4551171	96.1339	20408.8	52.23	0.572127	2.85842e+09	245.722	2.556	1	17.008
445515	Staphylococcus phage tp310-1	dsDNA	tp310-1	NC_009761	Firmicutes	Staphylococcaceae				33.6199	41407	262.219	6.33273	0.801591	233	0.635031	0.0153363	0.962139	1.08609	198	254	41407	3400791	82.1308	14595.7	57.52	0.411069	1.017e+10	495.597	6.034	1	157.397
445516	Staphylococcus phage tp310-2	dsDNA	tp310-2	NC_009762	Firmicutes	Staphylococcaceae				33.59	45710	346.039	7.57032	0.879114	221	0.428357	0.0093712	2.02165	1.72931	284	198	45710	3971691	86.8889	17971.5	52.2	0.533831	2.18183e+09	218.479	2.514	1	19.282
445517	Staphylococcus phage tp310-3	dsDNA	tp310-3	NC_009763	Firmicutes	Staphylococcaceae				33.458	41966	172.765	4.11679	0.614559	223	0.409888	0.00976714	0.666572	1.14204	264	358	41966	2283915	54.423	10241.8	49.38	0.294148	7.88316e+09	433.418	7.964	0	260.337
447909	Geobacillus virus E2	dsDNA	virus_E2	NC_009552	Firmicutes	Bacillaceae				44.7862	40863	922.724	22.5809	1.35374	278	2.76767	0.0677305	2.87317	0.921683	22	38	40863	12068175	295.333	43410.7	72.48	0.442323	4.91232e+10	1096.44	3.713	4	28.223
484896	Pseudomonas phage LUZ19	dsDNA	LUZ19	NC_010326	Proteobacteria	Pseudomonadaceae				62.2784	43548	187.269	4.30028	0.633497	213	0.297261	0.00682605	1.70164	2.68964	347	351	43548	1784340	40.9741	8377.18	87.74	0.515029	7.99023e+08	135.457	3.306	4	61.145
541865	Clostridium phage 39-O	dsDNA	phage 39-O	NC_011318	Firmicutes	Clostridiaceae				30.4209	38753	168.626	4.35129	0.638618	216	0.310268	0.0080063	0.87039	1.52785	329	350	38753	2033877	52.4831	9416.1	54.21	0.574266	1.25088e+09	179.664	3.423	1	59.009
564886	Enterobacteria phage YYZ-2008	dsDNA	YYZ-2008	NC_011356	Proteobacteria	Enterobacteriaceae				51.1148	54896	659.541	12.0144	1.0797	266	1.62947	0.0296828	3.90068	1.75061	51	113	54896	7562985	137.769	28432.3	86.91	0.475677	3.90837e+10	843.785	6.125	14	154.852
648017	Staphylococcus phage phiPVL-CN125	dsDNA	phiPVL-CN125	NC_012784	Firmicutes	Staphylococcaceae				33.5678	44492	203.166	4.56636	0.65957	226	0.456964	0.0102707	0.835383	1.2171	248	340	44492	2556756	57.4655	11313.1	49.98	0.345114	7.99258e+09	423.845	7.376	0	268.136
658056	Clostridium phage D-1873	dsDNA	D-1873	NZ_ACSJ01000015	Firmicutes	Clostridiaceae				25.2721	17272	13.8535	0.802081	-0.0957816	105	0	0	0.109024	2.32944	473	472	17272	130284	7.54308	1240.8	28.02	0.464532	1.47266e+07	29.201	3.871	0	36.816
665883	Lactococcus phage CB13	dsDNA	CB13	NC_013155	Firmicutes	Streptococcaceae				34.6995	32182	46.7709	1.45332	0.162362	168	0.0367657	0.00114243	0.400192	2.53271	433	452	32182	450528	13.9994	2681.71	27.95	0.345156	8.06176e+07	50.051	3.575	0	18.348
665886	Lactococcus phage CB19	dsDNA	CB19	NC_013153	Firmicutes	Streptococcaceae				35.1465	28643	43.3052	1.51189	0.179521	152	0.00962007	0.000335861	0.384059	2.62513	450	451	28643	365742	12.769	2406.2	24.76	0.341968	6.61031e+07	48.041	3.762	0	25.548
665887	Lactococcus phage CB20	dsDNA	CB20	NC_013154	Firmicutes	Streptococcaceae				35.0253	28625	43.2943	1.51247	0.179685	152	0.00962007	0.000336072	0.384019	2.62551	450	450	28625	365691	12.7752	2405.86	24.78	0.341887	6.61002e+07	48.055	3.762	0	25.53
10658.1	Enterobacteria phage PRD1	dsDNA	PRD1	NC_001421	Proteobacteria	Enterobacteriaceae	dsDNA viruses, no RNA stage	Tectiviridae	Lytic	48.0871	14925	15.0723	1.00987	0.00426388	152	0.0102217	0.000684874	0.0925091	1.81676	450	465	14925	196737	13.1817	1294.32	17.74	0.0369567	1.53852e+08	101.533	7.703	0	69.069
10661.1	Alteromonas phage PM2	dsDNA	PM2	NC_000867	Proteobacteria	Alteromonadaceae	dsDNA viruses, no RNA stage	Corticoviridae		42.1669	10079	37.3553	3.70625	0.568935	72	0	0	1.41413	11.2055	478	372	10079	94146	9.34081	1307.58	31.65	0.23005	1.88569e+07	43.256	4.631	0	79.251
10665.1	Enterobacteria phage T4	dsDNA	T4	NC_000866	Proteobacteria	Enterobacteriaceae	dsDNA viruses, no RNA stage	Myoviridae	Lytic	35.2978	168903	3799.09	22.4927	1.35204	279	5.51367	0.032644	17.7922	1.38625	17	43	168903	58772841	347.968	210655	62.58	0.619147	1.53525e+11	953.392	2.74	1	15.94
10677.1	Enterobacteria phage Mu	dsDNA	Mu	NC_000929	Proteobacteria	Enterobacteriaceae	dsDNA viruses, no RNA stage	Myoviridae	Temperate	52.0549	36717	134.38	3.65988	0.563467	224	0.160266	0.0043649	1.35506	2.98481	260	373	36717	1216026	33.1189	5428.69	76.07	0.498353	1.07754e+09	171.312	5.173	5	101.209
10678.1	Enterobacteria phage P1	dsDNA	P1	NC_005856	Proteobacteria	Enterobacteriaceae	dsDNA viruses, no RNA stage	Myoviridae		47.3112	94800	1438.7	15.1762	1.18116	279	4.27417	0.0450862	10.1695	2.09229	17	100	94800	21602586	227.875	77428.6	64.64	0.394853	3.55363e+11	1936.13	8.496	2	423.124
10679.1	Enterobacteria phage P2	dsDNA	P2	NC_001895	Proteobacteria	Enterobacteriaceae	dsDNA viruses, no RNA stage	Myoviridae	Temperate	50.1682	33593	169.724	5.05236	0.703495	223	0.305986	0.00910861	1.65419	2.88492	264	302	33593	1628544	48.4787	7302.89	85.76	0.582487	3.32504e+09	314.616	6.49	10	213.689
10680.1	Bacteriophage P4	dsDNA	P4	NC_001609	Proteobacteria	Enterobacteriaceae	dsDNA viruses, no RNA stage	Myoviridae	Temperate	49.5268	11624	65.6656	5.64914	0.751983	178	0.0687304	0.0059128	0.57778	2.60445	427	280	11624	718071	61.7749	4034.11	80.43	0.416007	1.95356e+08	129.645	2.099	7	7.567
10682.2	P1-like viruses Enterobacteria phage P7	dsDNA	P7	AF503408	Proteobacteria	Enterobacteriaceae	dsDNA viruses, no RNA stage	Myoviridae	Temperate	47.411	101660	2481.03	24.4052	1.38748	283	4.94346	0.0486274	25.0113	2.98398	7	32	101660	29326485	288.476	103627	67.15	0.415326	3.62863e+11	1889.29	6.549	3	178.317
10685.2	SPO1-like viruses Bacillus phage SPO1	dsDNA	SPO1	NC_011421	Firmicutes	Bacillaceae	dsDNA viruses, no RNA stage	Myoviridae	Lytic	39.9647	132562	1976.81	14.9123	1.17354	272	4.23823	0.0319717	8.10073	1.21298	34	103	132562	31664706	238.867	116414	47.62	0.415541	1.82452e+11	1173.19	4.911	0	99.32
10690.1	Haemophilus phage HP1	dsDNA	HP1	NC_001697	Proteobacteria	Pasteurellaceae	dsDNA viruses, no RNA stage	Myoviridae	Temperate	40.0062	32355	162.682	5.02804	0.701399	230	0.384385	0.0118802	1.61387	2.93642	225	304	32355	1518123	46.9208	6600.53	55.56	0.470157	3.11741e+09	310.408	6.616	1	110.733
10693.2	T4-like viruses Enterobacteria phage RB51	dsDNA	RB51	NC_012635	Proteobacteria	Enterobacteriaceae	dsDNA viruses, no RNA stage	Myoviridae	Lytic	35.253	168394	3894.51	23.1273	1.36413	279	5.57233	0.033091	18.2912	1.39022	17	37	168394	60283611	357.991	216070	60.21	0.598126	1.61234e+11	978.511	2.733	1	15.518
10702.1	Bacteriophage VWB	dsDNA	VWB	NC_005345	Actinobacteria	Streptomycineae	dsDNA viruses, no RNA stage	Siphoviridae	Temperate	71.1377	49220	892.081	18.1244	1.25826	201	0.391642	0.00795697	6.97648	2.31486	391	71	49220	7932873	161.172	39467	99.87	0.918337	1.14026e+09	152.207	0.944	124	32.83
10704.2	Siphoviridae Rhizobium phage 16-3	dsDNA	16-3	NC_011103	Proteobacteria	Rhizobiaceae	dsDNA viruses, no RNA stage	Siphoviridae		58.9517	60195	481.065	7.99178	0.902643	248	1.10077	0.0182867	2.2031	1.35557	134	178	60195	6672876	110.854	26906.8	73.2	0.520022	1.21856e+10	449.931	4.059	3	58.773
10708.1	Bacteriophage D3112	dsDNA	D3112	NC_005178	Proteobacteria	Pseudomonadaceae	dsDNA viruses, no RNA stage	Siphoviridae	Temperate	64.3402	37611	124.055	3.29838	0.518301	193	0.0863914	0.00229697	0.816113	1.94727	403	391	37611	943797	25.0936	4890.14	96.67	0.829613	2.53239e+07	25.949	1.034	17	6.372
10710.1	Bacteriophage lambda	dsDNA	lambda	NC_001416	Proteobacteria	Enterobacteriaceae	dsDNA viruses, no RNA stage	Siphoviridae	Temperate	49.8577	48502	874.273	18.0255	1.25589	233	0.355594	0.00733154	15.5203	5.25467	198	73	48502	4549671	93.8038	19526.5	98.68	0.77465	1.16488e+09	154.977	1.652	50	23.569
10717.1	Bacteriophage phi-105	dsDNA	phi-105	NC_004167	Firmicutes	Bacillaceae	dsDNA viruses, no RNA stage	Siphoviridae		42.6904	39325	462.645	11.7646	1.07058	242	0.914336	0.0232508	2.24462	1.43611	155	116	39325	5405208	137.45	22335.6	57.28	0.453158	3.79405e+10	982.251	7.146	1	185.296
10719.1	Bacteriophage phi-C31	dsDNA	phi-C31	NC_001978	Actinobacteria	Streptomycineae	dsDNA viruses, no RNA stage	Siphoviridae	Temperate	63.6186	41491	196.686	4.74044	0.675819	221	0.445513	0.0107376	1.01516	1.52776	284	332	41491	2668338	64.3112	12073.9	80.51	0.629091	1.66011e+09	200.031	3.11	3	42.769
10724.1	Bacteriophage SPP1	dsDNA	SPP1	NC_004166	Firmicutes	Bacillaceae	dsDNA viruses, no RNA stage	Siphoviridae		43.7044	44007	383.821	8.72182	0.940607	258	1.08229	0.0245935	1.27979	0.986967	80	157	44007	5045142	114.644	19554.8	46.64	0.396993	1.99234e+10	672.862	5.869	0	96.249
10726.1	Bacteriophage T5	dsDNA	T5	NC_005859	Proteobacteria	Enterobacteriaceae	dsDNA viruses, no RNA stage	Siphoviridae	Lytic	39.2698	121750	1443.67	11.8576	1.074	272	3.39562	0.0278901	5.23365	1.07307	34	114	121750	20007621	164.334	73557.4	50.79	0.52133	5.93686e+10	698.306	4.249	1	48.238
10730.1	Bacteriophage 933W	dsDNA	933W	NC_000924	Proteobacteria	Enterobacteriaceae	dsDNA viruses, no RNA stage	Siphoviridae	Temperate	49.3676	61670	1225.01	19.8639	1.29806	253	1.80753	0.0293097	6.5249	1.57662	104	61	61670	16332600	264.839	64555.7	75.65	0.15174	2.67285e+11	2081.87	7.861	6	88.321
10742.1	Enterobacteria phage HK022	dsDNA	HK022	NC_002166	Proteobacteria	Enterobacteriaceae	dsDNA viruses, no RNA stage	Siphoviridae	Temperate	49.4834	40751	443.922	10.8935	1.03717	252	1.12111	0.0275113	2.41093	1.60757	113	122	40751	5152716	126.444	20447.3	86.34	0.495737	8.52585e+09	457.409	3.617	18	70.787
10747.1	Streptococcus phage Cp-1	dsDNA	Cp-1	NC_001825	Firmicutes	Streptococcaceae	dsDNA viruses, no RNA stage	Podoviridae	Lytic	38.8306	19343	46.3092	2.39411	0.379143	46	0	0	0.622522	3.97905	479	422	19343	361986	18.7141	7869.26	32.52	0.144479	3.89354e+08	141.88	7.581	0	91.717
10752.2	N4-like viruses Enterobacteria phage N4	dsDNA	N4	NC_008720	Proteobacteria	Enterobacteriaceae	dsDNA viruses, no RNA stage	Podoviridae	Lytic	41.304	70153	226.215	3.22459	0.508475	240	0.398281	0.00567731	1.46347	1.91493	172	394	70153	2635962	37.5745	10983.2	54.15	0.499997	4.40603e+09	250.613	6.67	1	173.261
10753.2	Phi29-like viruses Bacillus phage Nf	dsDNA	Nf	EU622808	Firmicutes	Bacillaceae	dsDNA viruses, no RNA stage	Podoviridae		37.3167	18753	37.126	1.97973	0.296607	159	0.0160618	0.000856493	0.332078	2.64761	441	437	18753	348555	18.5866	2192.17	55.34	0.509605	7.32369e+07	62.494	3.362	1	52.292
10754.1	Enterobacteria phage P22	dsDNA	P22	NC_002371	Proteobacteria	Enterobacteriaceae	dsDNA viruses, no RNA stage	Podoviridae	Temperate	47.0808	41724	421.779	10.1088	1.0047	257	1.36017	0.0325993	1.62712	1.14189	84	135	41724	5457708	130.805	21236.2	74.16	0.379311	1.58357e+10	616.072	4.71	5	74.45
10756.1	Bacillus phage phi29	dsDNA	phi29	NC_001423	Firmicutes	Bacillaceae	dsDNA viruses, no RNA stage	Podoviridae		39.6623	19366	31.2873	1.61558	0.208328	156	0.014277	0.000737218	0.272491	2.57796	444	444	19366	321450	16.5987	2060.58	53.42	0.514589	5.41331e+07	52.872	3.185	1	50.89
10757.2	Phi29-like viruses Bacillus phage PZA	dsDNA	PZA	PZACG	Firmicutes	Bacillaceae	dsDNA viruses, no RNA stage	Podoviridae		39.6623	19366	31.2873	1.61558	0.208328	156	0.014277	0.000737218	0.272491	2.57796	444	444	19366	321450	16.5987	2060.58	53.42	0.51318	5.41331e+07	52.872	3.185	1	50.89
10759.1	Bacteriophage T3	dsDNA	T3	NC_003298	Proteobacteria	Enterobacteriaceae	dsDNA viruses, no RNA stage	Podoviridae	Lytic	49.9005	38208	683.423	17.8869	1.25253	226	0.583555	0.0152731	8.25655	3.57603	248	75	38208	5510352	144.22	24382.1	62.1	0.671986	2.80107e+09	270.764	1.877	2	4.744
10760.1	Enterobacteria phage T7	dsDNA	T7	NC_001604	Proteobacteria	Enterobacteriaceae	dsDNA viruses, no RNA stage	Podoviridae	Lytic	48.3987	39937	690.625	17.2929	1.23787	226	0.65628	0.0164329	8.42966	3.61293	248	85	39937	5638707	141.19	24950	58.98	0.654422	2.85106e+09	267.191	1.892	2	5.021
10761.1	Enterobacteria phage Sf6	dsDNA	Sf6	NC_005344	Proteobacteria	Enterobacteriaceae	dsDNA viruses, no RNA stage	Podoviridae	Temperate	47.4682	39043	655.731	16.7951	1.22518	264	1.96375	0.0502972	2.47862	1.11886	57	90	39043	8901774	227.999	33718.8	86.45	0.457992	3.07516e+10	887.499	3.893	12	35.942
10778.1	Bacteriophage B103	dsDNA	B103	NC_004165	Firmicutes	Bacillaceae	dsDNA viruses, no RNA stage	Podoviridae	Lytic	37.6597	18630	36.8001	1.97531	0.295636	157	0.015023	0.000806385	0.328308	2.64074	443	438	18630	341715	18.3422	2176.53	56.05	0.605722	6.73356e+07	60.121	3.278	1	51.094
12336.2	Myoviridae Clostridium phage c-st	dsDNA	c-st	NC_007581	Firmicutes	Clostridiaceae	dsDNA viruses, no RNA stage	Myoviridae		26.284	185683	2261.77	12.1808	1.08568	273	4.40359	0.0237156	9.01128	1.17931	33	111	185683	29454441	158.628	107892	56.29	0.52892	8.27062e+10	667.397	4.207	1	56.242
12345.1	Bacillus phage GA-1	dsDNA	GA-1	NC_002649	Firmicutes	Bacillaceae	dsDNA viruses, no RNA stage	Podoviridae	Lytic	34.6538	21129	39.9141	1.88907	0.276247	167	0.0364753	0.00172632	0.286847	2.12724	435	440	21129	387618	18.3453	2321.07	40.39	0.437804	1.74563e+08	90.897	4.955	0	93.861
12348.2	Siphoviridae Lactobacillus phage LL-H	dsDNA	LL-H	NC_009554	Firmicutes	Lactobacillaceae	dsDNA viruses, no RNA stage	Siphoviridae		47.8173	34659	91.7252	2.6465	0.422673	198	0.152936	0.00441261	0.486043	1.56848	397	418	34659	995343	28.7182	5026.98	38.16	0.559769	6.62927e+08	138.303	4.816	0	77.602
12353.1	Enterobacteria phage RB69	dsDNA	RB69	NC_004928	Proteobacteria	Enterobacteriaceae	dsDNA viruses, no RNA stage	Myoviridae	Lytic	37.6558	167560	3880.93	23.1614	1.36477	282	5.49242	0.0327788	17.7253	1.35191	10	36	167560	61012620	364.124	216357	59.56	0.604952	1.64982e+11	992.28	2.725	1	16.696
12355.1	Enterobacteria phage T1	dsDNA	T1	NC_005833	Proteobacteria	Enterobacteriaceae	dsDNA viruses, no RNA stage	Siphoviridae	Lytic	45.5525	48836	114.811	2.35096	0.371244	206	0.123218	0.00252309	1.04851	2.70322	381	424	48836	985731	20.1845	4785.1	52.68	0.600211	1.51397e+08	55.679	2.759	1	20.652
12360.1	Staphylococcus aureus phage phi 11	dsDNA	phi 11	NC_004615	Firmicutes	Staphylococcaceae	dsDNA viruses, no RNA stage	Siphoviridae	Temperate	34.4968	43604	296.614	6.80246	0.832666	243	0.586939	0.0134607	1.30861	1.3059	151	233	43604	3818094	87.5629	15712.3	47.78	0.357863	1.06883e+10	495.103	5.654	0	98.68
12390.1	Bacteriophage phi LC3	dsDNA	phi LC3	NC_005822	Firmicutes	Streptococcaceae	dsDNA viruses, no RNA stage	Siphoviridae	Temperate	35.5091	32172	128.285	3.98747	0.600698	193	0.139561	0.00433796	0.89166	2.05739	403	363	32172	1376190	42.776	7130.52	65.12	0.604079	7.21943e+08	149.803	3.502	3	45.191
12402.1	Bacteriophage EJ-1	dsDNA	EJ-1	NC_005294	Actinobacteria	Streptomycineae	dsDNA viruses, no RNA stage	Myoviridae	Temperate	39.6413	42935	210.094	4.89331	0.689603	221	0.217004	0.00505424	1.284	1.80902	284	318	42935	2119866	49.3738	9592.15	63.05	0.516584	1.41562e+09	181.582	3.678	2	63.134
12407.1	Bacteriophage PSP3	dsDNA	PSP3	NC_005340	Proteobacteria	Enterobacteriaceae	dsDNA viruses, no RNA stage	Myoviridae	Temperate	52.8267	30636	149.406	4.87682	0.688137	212	0.163728	0.00534431	2.36228	4.68009	354	321	30636	1175301	38.3634	5543.87	79.6	0.633674	1.03654e+09	183.944	4.795	11	184.921
12417.1	Lactobacillus bacteriophage phi adh	dsDNA	phi_adh	NC_000896	Firmicutes	Lactobacillaceae	dsDNA viruses, no RNA stage	Siphoviridae	Temperate	35.5715	43785	169.223	3.86487	0.587135	216	0.303375	0.00692875	1.05833	1.85119	329	371	43785	2415240	55.1614	11181.7	43.47	0.36382	2.97586e+09	260.705	4.726	0	42.461
28358.2	Siphoviridae Corynebacterium phage BFK20	dsDNA	BFK20	NC_009799	Actinobacteria	Corynebacteriaceae	dsDNA viruses, no RNA stage	Siphoviridae		56.1591	42969	78.5354	1.82772	0.26191	183	0.104606	0.00243445	0.596024	2.24641	421	442	42969	1176444	27.3789	6428.66	39.29	0.473324	8.02936e+08	136.7	4.993	0	98.89
28369.1	Mycobacteriophage D29	dsDNA	D29	NC_001900	Actinobacteria	Mycobacteriaceae	dsDNA viruses, no RNA stage	Siphoviridae	Lytic	63.5298	49136	455.268	9.26547	0.966868	238	1.03411	0.0210459	2.24393	1.45893	181	148	49136	5139609	104.6	21595	96.29	0.535901	1.32289e+10	518.879	4.961	12	68.548
29252.1	Enterobacteria phage 186	dsDNA	186	NC_001317	Proteobacteria	Enterobacteriaceae	dsDNA viruses, no RNA stage	Myoviridae	Temperate	53.0858	30624	175.862	5.74264	0.759111	231	0.269417	0.00879759	2.37414	3.996	217	277	30624	1383021	45.1613	5987.1	83.41	0.613031	1.88017e+09	247.785	5.487	12	197.722
31532.1	Bacteriophage sk1	dsDNA	sk1	NC_001835	Firmicutes	Streptococcaceae	dsDNA viruses, no RNA stage	Siphoviridae	Lytic	34.512	28451	39.9173	1.40302	0.147064	111	0	0	0.45705	3.38917	471	455	28451	366147	12.8694	3298.62	19.96	0.210156	8.05525e+07	53.211	4.135	0	22.863
31535.1	Pseudomonas phage D3	dsDNA	D3	NC_002484	Proteobacteria	Pseudomonadaceae	dsDNA viruses, no RNA stage	Siphoviridae	Temperate	57.8042	56425	486.656	8.62483	0.93575	265	1.51167	0.0267908	1.52211	0.925799	54	159	56425	7126284	126.297	26891.6	75.72	0.392626	2.20198e+10	624.705	4.946	3	88.815
31537.1	Lactococcus phage c2	dsDNA	c2	NC_001706	Firmicutes	Streptococcaceae	dsDNA viruses, no RNA stage	Siphoviridae	Lytic	36.3071	22172	15.2359	0.687169	-0.162937	122	0	0	0.108184	2.10178	467	474	22172	148671	6.70535	1218.61	17.07	0.248381	3.54714e+07	39.999	5.965	0	59.251
31754.1	Lactococcus phage BK5-T	dsDNA	BK5-T	NC_002796	Firmicutes	Streptococcaceae	dsDNA viruses, no RNA stage	Siphoviridae	Temperate	34.9749	40003	100.181	2.50435	0.398695	180	0.0588935	0.00147223	0.708666	2.09385	425	419	40003	1066023	26.6486	5922.35	58.9	0.539761	5.49066e+08	117.158	4.396	1	80.027
31757.1	Mycobacterium phage L5	dsDNA	L5	NC_001335	Actinobacteria	Mycobacteriaceae	dsDNA viruses, no RNA stage	Siphoviridae	Temperate	62.2579	52297	328.323	6.27804	0.797824	240	0.718018	0.0137296	1.56154	1.40781	172	257	52297	3536418	67.6218	14735.1	90.7	0.493004	6.42237e+09	350.44	5.182	6	94.637
33771.1	Halovirus HF2	dsDNA	HF2	NC_003345	Euryarchaeota	Unclassified Halobacteria	dsDNA viruses, no RNA stage	Unclassified		55.8465	77670	515.303	6.63452	0.821809	235	0.95023	0.0122342	2.47801	1.42341	194	238	77670	6082779	78.3157	25884.2	44.73	0.358546	1.55098e+10	446.868	5.706	0	99.22
35238.1	Mycoplasma virus P1	dsDNA	P1	NC_002515	Tenericutes	Mycoplasmataceae	dsDNA viruses, no RNA stage	Podoviridae	Temperate	26.7925	11660	118.851	10.1931	1.0083	165	0.0713824	0.00612199	0.803673	2.00156	436	131	11660	1578120	135.345	9564.36	11.45	0.00295448	1.34767e+10	1075.13	7.944	0	63.83
35241.1	Bacteriophage Tuc2009	dsDNA	Tuc2009	NC_002703	Firmicutes	Streptococcaceae	dsDNA viruses, no RNA stage	Siphoviridae	Temperate	36.2219	38347	391.8	10.2172	1.00933	243	0.999211	0.0260571	1.49934	1.13273	151	130	38347	4871544	127.038	20047.5	68.87	0.549529	1.30662e+10	583.733	4.595	3	75.865
35343.1	Bacteriophage phi CTX	dsDNA	CTX	NC_003278	Proteobacteria	Pseudomonadaceae	dsDNA viruses, no RNA stage	Myoviridae	Temperate	62.6223	35580	237.359	6.67114	0.8242	219	0.213332	0.00599585	1.7824	2.22275	308	236	35580	1859049	52.2498	8488.81	91.72	0.80488	1.16222e+08	57.154	1.094	39	15.769
35345.1	Lactococcus lactis bacteriophage TP901-1	dsDNA	TP901-1	NC_002747	Firmicutes	Streptococcaceae	dsDNA viruses, no RNA stage	Siphoviridae	Temperate	35.3784	37667	358.548	9.51889	0.978586	230	0.865531	0.0229785	1.41081	1.16469	225	145	37667	4261512	113.136	18528.3	64.59	0.520608	1.07508e+10	534.251	4.722	2	110.369
36343.2	c2-like viruses Lactococcus phage bIL67	dsDNA	bIL67	NC_001629	Firmicutes	Streptococcaceae	dsDNA viruses, no RNA stage	Siphoviridae	Lytic	35.9901	22195	14.3922	0.648443	-0.188128	118	0	0	0.106716	2.19479	468	475	22195	143832	6.48038	1218.92	17.91	0.274705	3.04467e+07	37.038	5.715	0	56.249
37554.1	Bacteriophage HK97	dsDNA	HK97	NC_002167	Proteobacteria	Enterobacteriaceae	dsDNA viruses, no RNA stage	Siphoviridae	Temperate	49.7861	39732	436.706	10.9913	1.04105	256	1.23011	0.0309601	2.31947	1.57214	90	120	39732	4755456	119.688	18576	84.39	0.471751	1.21677e+10	553.401	4.624	18	106.268
40521.1	Bacteriophage A118	dsDNA	A118	NC_003216	Firmicutes	Listeriaceae	dsDNA viruses, no RNA stage	Siphoviridae	Temperate	36.1072	40834	172.22	4.21757	0.625062	210	0.293224	0.00718087	0.992988	1.70668	366	355	40834	1758954	43.0757	8375.97	44.88	0.453952	2.57247e+09	250.998	5.827	0	112.455
40522.2	Siphoviridae Listeria phage A500	dsDNA	A500	NC_009810	Firmicutes	Listeriaceae	dsDNA viruses, no RNA stage	Siphoviridae		36.6841	38867	181.801	4.67752	0.670016	221	0.337393	0.0086807	0.873949	1.42292	284	336	38867	2031024	52.2557	9190.15	50.87	0.495244	3.04517e+09	279.912	5.357	1	74.765
40523.2	unclassified SPO1-like viruses Listeria phage A511	dsDNA	A511	NC_009811	Firmicutes	Listeriaceae	dsDNA viruses, no RNA stage	Myoviridae	Lytic	35.9289	137619	947.567	6.88544	0.837932	248	2.3591	0.0171423	3.79883	1.18667	134	226	137619	17193642	124.937	69329.2	36.31	0.410734	6.3001e+10	676.606	5.416	0	55.875
40631.1	Bacteriophage N15	dsDNA	N15	NC_001901	Proteobacteria	Enterobacteriaceae	dsDNA viruses, no RNA stage	Siphoviridae	Temperate	51.172	46375	376.54	8.11946	0.909527	236	0.596747	0.0128679	3.02429	2.37741	188	171	46375	3828237	82.5496	16221.3	72.64	0.646962	3.74768e+09	284.278	3.444	11	138.03
43685.1	Bacteriophage r1t	dsDNA	r1t	NC_004302	Firmicutes	Streptococcaceae	dsDNA viruses, no RNA stage	Siphoviridae	Temperate	35.4603	33350	107.729	3.23024	0.509235	191	0.0997167	0.00299001	0.777147	2.13532	410	393	33350	1088787	32.6473	5700.46	65.39	0.648392	4.82261e+08	120.254	3.683	3	74.271
45406.2	T4-like viruses Enterobacteria phage RB32	dsDNA	RB32	NC_008515	Proteobacteria	Enterobacteriaceae	dsDNA viruses, no RNA stage	Myoviridae	Lytic	35.3403	165890	3900.38	23.5119	1.37129	279	5.57188	0.0335878	17.9052	1.35882	17	34	165890	60299091	363.488	216126	61.62	0.599766	1.62144e+11	988.648	2.72	1	15.323
46014.1	Acholeplasma phage L2	dsDNA	L2	NC_001447	Tenericutes	Acholeplasmataceae	dsDNA viruses, no RNA stage	Plasmaviridae	Temperate	31.9599	11965	15.3506	1.28296	0.108212	128	0	0	0.100317	1.93438	465	457	11965	203313	16.9923	1588.38	25.63	0.151526	6.40532e+07	73.17	4.306	0	31.239
47049.2	T7-like viruses Kluyvera phage Kvp1	dsDNA	Kvp1	NC_011534	Proteobacteria	Enterobacteriaceae	dsDNA viruses, no RNA stage	Podoviridae	Lytic	48.6421	39472	751.21	19.0315	1.27947	231	0.674224	0.0170811	9.14417	3.60308	217	65	39472	5659548	143.381	24500.2	67.55	0.632381	2.8116e+09	266.893	1.861	5	4.836
49964.1	Bacteriophage Mx8	dsDNA	Mx8	NC_003085	Proteobacteria	Myxococcaceae	dsDNA viruses, no RNA stage	Podoviridae		67.7454	49534	396.502	8.00465	0.903342	246	0.615473	0.0124253	2.08268	1.55478	140	176	49534	3291126	66.4418	13378.6	99.42	0.785198	1.32762e+09	163.715	2.464	33	101.148
50948.1	Enterobacteria phage RB49	dsDNA	RB49	NC_005066	Proteobacteria	Enterobacteriaceae	dsDNA viruses, no RNA stage	Myoviridae	Lytic	40.4419	164018	3688.41	22.4878	1.35195	280	5.38886	0.0328553	17.6736	1.41833	13	44	164018	58813356	358.579	210048	58.77	0.599931	1.48557e+11	951.705	2.654	1	14.068
51369.1	Lactobacillus casei bacteriophage A2	dsDNA	A2	NC_004112	Firmicutes	Lactobacillaceae	dsDNA viruses, no RNA stage	Siphoviridae	Temperate	44.8895	43411	200.906	4.62799	0.665392	212	0.217103	0.0050011	1.42608	2.10108	354	337	43411	2187888	50.3994	10320.2	54.54	0.517519	1.06783e+09	156.84	3.112	1	26.677
52979.1	Bacteriophage phig1e	dsDNA	phig1e	NC_004305	Firmicutes	Streptococcaceae	dsDNA viruses, no RNA stage	Siphoviridae	Temperate	43.0606	42259	209.317	4.95319	0.694885	217	0.498011	0.0117847	0.747185	1.05661	324	310	42259	2354328	55.7119	10849.4	33.67	0.241417	1.29332e+10	553.221	9.93	0	172.031
53369.2	Siphoviridae Staphylococcus phage 80alpha	dsDNA	80alpha	NC_009526	Firmicutes	Staphylococcaceae	dsDNA viruses, no RNA stage	Siphoviridae		34.1031	43864	215.611	4.91545	0.691563	212	0.341564	0.00778688	1.18296	1.62401	354	314	43864	2577846	58.7691	12159.7	45.68	0.509643	2.69733e+09	247.98	4.22	0	53.948
55510.3	Staphylococcus phage Twort	dsDNA	Twort	NC_007021	Firmicutes	Staphylococcaceae	dsDNA viruses, no RNA stage	Myoviridae	Lytic	30.261	130706	704.124	5.38708	0.731354	251	1.77861	0.0136077	2.39279	1.00588	116	290	130706	11624343	88.935	46312.1	42.5	0.4987	2.52982e+10	439.945	4.947	0	71.869
55511.2	Siphoviridae Staphylococcus phage 187	dsDNA	187	NC_007047	Firmicutes	Staphylococcaceae	dsDNA viruses, no RNA stage	Siphoviridae		34.2504	39620	110.863	2.79816	0.446872	193	0.0782522	0.00197507	0.793628	2.11896	403	410	39620	1199736	30.2811	6216.25	47.11	0.556451	4.81125e+08	110.199	3.639	0	34.306
55884.1	Shigella flexneri bacteriophage V	dsDNA	V	NC_003444	Proteobacteria	Enterobacteriaceae	dsDNA viruses, no RNA stage	Myoviridae	Temperate	50.7687	37074	354.82	9.57059	0.980938	248	0.715028	0.0192865	2.35191	1.96202	134	143	37074	4762605	128.462	19204.1	95	0.599123	6.36542e+09	414.366	3.226	25	47.449
59506.3	Bacteriophage 85	dsDNA	85	NC_007050	Firmicutes	Staphylococcaceae	dsDNA viruses, no RNA stage	Siphoviridae	Temperate	34.5866	44283	193.412	4.36764	0.640247	218	0.338995	0.0076552	1.0449	1.59913	315	349	44283	2445015	55.2134	11215.7	48.68	0.469459	2.658e+09	244.999	4.437	0	56.685
63118.1	Bacteriophage bIL170	dsDNA	bIL170	NC_001909	Firmicutes	Streptococcaceae	dsDNA viruses, no RNA stage	Siphoviridae	Lytic	34.3453	31754	49.9475	1.57295	0.196715	155	0.0139306	0.000438703	0.413746	2.45195	446	446	31754	445725	14.0368	2875.65	24.49	0.325324	1.10348e+08	58.951	4.2	0	27.826
64186.1	Streptococcus thermophilus bacteriophage Sfi21	dsDNA	Sfi21	NC_000872	Firmicutes	Streptococcaceae	dsDNA viruses, no RNA stage	Siphoviridae	Temperate	37.566	40739	127.275	3.12416	0.494733	214	0.164549	0.0040391	0.681752	1.58553	342	398	40739	1557444	38.2298	7277.78	60.74	0.484743	9.50511e+08	152.749	3.996	2	46.323
66797.1	Bacteriophage SPBc2	dsDNA	SPBc2	NC_001884	Firmicutes	Bacillaceae	dsDNA viruses, no RNA stage	Siphoviridae	Temperate	34.635	134416	1665.97	12.3941	1.09322	277	4.54756	0.033832	4.92925	0.875802	24	110	134416	25307304	188.276	91362.1	54.16	0.364106	3.41219e+11	1593.28	8.462	1	339.863
70734.2	K139-like phages Vibrio phage K139	dsDNA	K139	NC_003313	Proteobacteria	Vibrionaceae	dsDNA viruses, no RNA stage	Myoviridae		48.8975	33106	98.7326	2.98232	0.474554	193	0.162986	0.00492316	1.33538	4.00346	403	406	33106	803376	24.2668	4162.57	59.98	0.372511	1.55065e+09	216.426	8.919	1	222.717
71366.1	Staphylococcus aureus bacteriophage PVL	dsDNA	PVL	NC_002321	Firmicutes	Staphylococcaceae	dsDNA viruses, no RNA stage	Siphoviridae	Temperate	33.5547	41401	265.183	6.40522	0.806534	233	0.65728	0.0158759	0.966768	1.07912	198	251	41401	3410811	82.3847	14638.7	56.59	0.473823	1.01889e+10	496.093	6.022	1	157.001
72638.1	Streptococcus thermophilus bacteriophage Sfi19	dsDNA	Sfi19	NC_000871	Firmicutes	Streptococcaceae	dsDNA viruses, no RNA stage	Siphoviridae	Temperate	38.274	37370	302.509	8.09496	0.908215	227	0.483412	0.0129358	1.60493	1.5704	242	172	37370	3841473	102.796	16922.8	61.55	0.400749	1.39258e+10	610.455	5.939	2	75.033
75320.1	Bacteriophage KVP40	dsDNA	KVP40	NC_005083	Proteobacteria	Vibrionaceae	dsDNA viruses, no RNA stage	Myoviridae	Lytic	42.5993	244835	4771.34	19.488	1.28977	283	7.26329	0.0296661	20.3117	1.26008	7	64	244835	73346901	299.577	259176	57.37	0.604873	2.15011e+11	937.118	3.128	1	23.122
75590.1	Mycoplasma arthritidis bacteriophage MAV1	dsDNA	MAV1	NC_001942	Tenericutes	Mycoplasmataceae	dsDNA viruses, no RNA stage		Temperate	29.0335	15644	101.592	6.494	0.812512	202	0.230877	0.0147582	0.491784	1.43287	389	246	15644	970674	62.0477	4805.32	20.19	0.0159038	2.15752e+09	371.379	5.985	0	50.681
77048.1	Methanobacterium phage psiM2	dsDNA	psiM2	NC_001902	Euryarchaeota	Methanobacteriaceae	dsDNA viruses, no RNA stage	Siphoviridae	Lytic	46.3062	26111	95.1098	3.64252	0.561402	175	0.0724336	0.00277406	0.750188	2.33473	428	375	26111	835677	32.0048	4775.3	22.13	0.254829	1.28879e+09	222.171	6.942	0	120.052
77775.1	Bacteriophage Felix 01	dsDNA	Felix 01	NC_005282	Proteobacteria	Enterobacteriaceae	dsDNA viruses, no RNA stage		Lytic	39.0064	86155	544.783	6.32329	0.800943	251	1.37688	0.0159814	2.40672	1.30766	116	256	86155	7469154	86.6944	29757.6	46.92	0.504688	9.70978e+09	335.712	3.872	0	32.937
78541.1	Streptococcus thermophilus bacteriophage Sfi11	dsDNA	Sfi11	NC_002214	Firmicutes	Streptococcaceae	dsDNA viruses, no RNA stage	Siphoviridae	Temperate	38.556	39807	83.0666	2.08673	0.319467	201	0.0780661	0.00196111	0.557644	1.98711	391	432	39807	1447101	36.3529	7199.51	56.95	0.38505	8.51088e+08	146.222	4.022	1	49.365
83129.2	Siphoviridae Lactococcus phage P008	dsDNA	P008	NC_008363	Firmicutes	Streptococcaceae	dsDNA viruses, no RNA stage	Siphoviridae		34.6801	28538	33.6401	1.17878	0.0714344	129	0	0	0.34073	2.99808	463	462	28538	332811	11.662	2579.93	21.02	0.242569	7.88101e+07	52.552	4.506	0	31.387
85154.1	Streptococcus thermophilus temperate bacteriophage O1205	dsDNA	O1205	NC_004303	Firmicutes	Streptococcaceae	dsDNA viruses, no RNA stage	Siphoviridae	Temperate	38.2612	43075	117.07	2.71781	0.434219	204	0.119931	0.00278424	0.647284	1.6366	385	412	43075	1643397	38.152	8055.87	57.12	0.466017	9.37589e+08	147.536	3.867	1	47.954
88870.1	Mycobacteriophage TM4	dsDNA	TM4	NC_003387	Actinobacteria	Mycobacteriaceae	dsDNA viruses, no RNA stage	Siphoviridae		68.1137	52797	463.068	8.77072	0.943035	214	0.359206	0.00680352	3.06917	1.96186	342	156	52797	4375164	82.8677	20444.7	99.63	0.854093	7.47724e+08	119.006	1.436	54	40.118
90410.1	Streptococcus thermophilus bacteriophage DT1	dsDNA	DT1	NC_002072	Firmicutes	Streptococcaceae	dsDNA viruses, no RNA stage	Siphoviridae	Temperate	39.0722	34815	76.5757	2.1995	0.342325	188	0.0977482	0.00280764	0.487476	1.88432	413	430	34815	1155882	33.2007	6148.31	58.62	0.426665	7.00438e+08	141.843	4.272	1	38.67
97081.1	Bacteriophage VT2-Sa	dsDNA	VT2-Sa	NC_000902	Proteobacteria	Enterobacteriaceae	dsDNA viruses, no RNA stage	Siphoviridae	Temperate	49.913	60942	1348.41	22.1261	1.3449	257	2.37308	0.03894	6.71798	1.47472	84	49	60942	18474777	303.153	71886.3	75.15	0.196659	2.74011e+11	2120.46	6.995	6	82.4
99179.2	Siphoviridae Bacteroides phage B40-8	dsDNA	B40-8	NC_011222	Bacteroidetes	Bacteroidaceae	dsDNA viruses, no RNA stage	Siphoviridae		38.6276	44929	502.344	11.1808	1.04847	271	1.26728	0.0282062	1.86593	1.09947	37	119	44929	6862542	152.742	25323	69.92	0.407485	2.29904e+10	715.344	4.683	4	39.592
101570	Salmonella typhimurium bacteriophage ES18	dsDNA	ES18	NC_006949	Proteobacteria	Enterobacteriaceae	dsDNA viruses, no RNA stage	Podoviridae	Temperate	48.5928	46900	399.056	8.50865	0.929861	254	1.01259	0.0215903	1.96641	1.45859	100	164	46900	4219041	89.9582	16610.4	75.26	0.490787	1.36452e+10	539.396	5.996	6	135.474
103216	Bacteriophage WPhi	dsDNA	WPhi	NC_005056	Proteobacteria	Enterobacteriaceae	dsDNA viruses, no RNA stage	Myoviridae	Temperate	51.7226	32684	225.22	6.89085	0.838273	237	0.440981	0.0134923	1.87994	2.47074	184	224	32684	2219211	67.899	9363.76	87.16	0.570811	4.13131e+09	355.536	5.236	12	138.028
103807	Bacteriophage P27	dsDNA	P27	NC_003356	Proteobacteria	Enterobacteriaceae	dsDNA viruses, no RNA stage	Siphoviridae	Temperate	49.3506	42575	451.008	10.5933	1.02503	259	1.20695	0.0283488	1.9891	1.30546	74	127	42575	5387526	126.542	20801.3	82.21	0.51049	1.35066e+10	563.25	4.451	11	78.046
106284	Bacteriophage phi ETA	dsDNA	phi ETA	NC_003288	Firmicutes	Staphylococcaceae	dsDNA viruses, no RNA stage	Siphoviridae	Temperate	35.4309	43081	75.5127	1.75281	0.243734	155	0.011288	0.000262018	0.612115	2.39941	446	443	43081	693570	16.0992	4474.65	39.99	0.546788	1.68002e+08	62.448	3.879	0	64.545
110457	Bacteriophage phiYeO3-12	dsDNA	phiYeO3-12	NC_001271	Proteobacteria	Enterobacteriaceae	dsDNA viruses, no RNA stage	Podoviridae	Lytic	50.6313	39600	710.034	17.9302	1.25358	236	0.692644	0.017491	8.20243	3.41944	188	74	39600	5830443	147.233	24705.3	63.84	0.679096	2.93881e+09	272.423	1.85	2	4.824
112023	Streptococcus thermophilus bacteriophage 7201	dsDNA	7201	NC_002185	Firmicutes	Streptococcaceae	dsDNA viruses, no RNA stage	Siphoviridae	Temperate	38.7272	35466	196.875	5.55108	0.744377	222	0.523355	0.0147565	0.773501	1.16296	275	285	35466	2500587	70.5066	11263.9	59.39	0.451953	5.48579e+09	393.296	5.578	1	69.016
114416	Lactococcus lactis bacteriophage ul36	dsDNA	ul36	NC_004066	Firmicutes	Streptococcaceae	dsDNA viruses, no RNA stage	Siphoviridae	Lytic	35.8362	36798	264.361	7.18412	0.856373	230	0.628423	0.0170776	1.01876	1.14068	225	216	36798	2967579	80.6451	12902.5	62.69	0.481041	8.19973e+09	472.056	5.853	2	136.008
114777	Virus PhiCh1	dsDNA	PhiCh1	NC_004084	Euryarchaeota	Halobacteriaceae	dsDNA viruses, no RNA stage	Myoviridae		61.8876	58498	620.466	10.6066	1.02558	261	1.56855	0.0268137	3.01759	1.43957	71	126	58498	7239939	123.764	27739.2	91.54	0.479867	2.47639e+10	650.643	5.257	9	77.902
115987	Bacteriophage 44RR2.8t	dsDNA	44RR2.8t	NC_005135	Proteobacteria	Aeromonadaceae	dsDNA viruses, no RNA stage	Myoviridae		43.8807	173591	3909.91	22.5237	1.35264	283	6.13407	0.0353363	15.3922	1.16527	7	41	173591	63403821	365.248	224042	59.28	0.607439	2.21137e+11	1128.67	3.09	1	43.763
115991	Enterobacteria phage RB43	dsDNA	RB43	AY967407	Proteobacteria	Enterobacteriaceae	dsDNA viruses, no RNA stage	Myoviridae		43.1994	180500	4015.98	22.2492	1.34731	281	6.31055	0.0349615	18.222	1.34307	12	48	180500	61110165	338.56	217474	60.66	0.606249	1.58633e+11	937.473	2.769	1	14.981
120574	Streptococcus pneumoniae bacteriophage MM1	dsDNA	MM1	NC_003050	Firmicutes	Streptococcaceae	dsDNA viruses, no RNA stage	Siphoviridae	Temperate	38.4118	40248	666.748	16.566	1.21922	243	1.03814	0.0257936	3.16041	1.40305	151	92	40248	6528843	162.215	26867.7	62.7	0.414117	2.20066e+10	739.451	4.558	2	38.84
128710	Salterprovirus His2 virus	dsDNA	His2_virus	NC_007918	Euryarchaeota	Halobacteriaceae	dsDNA viruses, no RNA stage			40.3685	16067	1.00084	0.0622918	-1.20557	12	0	0	0.0310783	9.19143	487	486	16067	6807	0.423663	567.25	10.06	0.336072	48725.1	1.741	4.109	0	26.358
129009	Staphylococcus aureus prophage phiPV83	dsDNA	phiPV83	NC_002486	Firmicutes	Staphylococcaceae	dsDNA viruses, no RNA stage	Siphoviridae	Temperate	33.4758	45636	392.424	8.599	0.934448	230	0.746429	0.0163561	2.34582	1.76942	225	160	45636	4587237	100.518	19944.5	52.79	0.450762	1.01825e+10	472.365	4.699	1	140.819
130478	Staphylococcus aureus temperate phage phiSLT	dsDNA	phiSLT	NC_002661	Firmicutes	Staphylococcaceae	dsDNA viruses, no RNA stage	Siphoviridae	Temperate	33.3147	42942	187.839	4.37425	0.640904	208	0.315903	0.0073565	1.01576	1.60065	373	346	42942	2448876	57.0275	11773.4	45.6	0.586106	1.45453e+09	184.046	3.227	0	27.315
136084	Roseophage SIO1	dsDNA	SIO1	NC_002519	Proteobacteria	Rhodobacteraceae	dsDNA viruses, no RNA stage	Podoviridae	Lytic	46.1602	39898	1285.26	32.2137	1.50804	263	1.88275	0.0471891	8.09258	1.86375	64	19	39898	11843943	296.856	45034	91.96	0.575039	5.39376e+10	1162.72	3.917	43	67.901
146269	Siphoviridae Lactobacillus phage Lc-Nu	dsDNA	Lc-Nu	NC_007501	Firmicutes	Lactobacillaceae	dsDNA viruses, no RNA stage	Siphoviridae		44.2796	36466	261.446	7.16959	0.855494	241	0.710519	0.0194844	0.903364	1.02276	170	217	36466	3054021	83.7498	12672.3	60.39	0.407659	8.46566e+09	481.828	5.753	1	120.208
148603	Mycobacteriophage Bxb1	dsDNA	Bxb1	NC_002656	Actinobacteria	Mycobacteriaceae	dsDNA viruses, no RNA stage	Siphoviridae	Temperate	63.6499	50550	248.395	4.91385	0.691422	210	0.469744	0.00929267	1.1431	1.36218	366	315	50550	2934156	58.0446	13972.2	91.33	0.378836	7.59968e+09	387.741	6.68	8	119.609
148943	Bacteriophage RM 378	dsDNA	RM 378	NC_004735	Bacteroidetes	Crenotrichaceae	dsDNA viruses, no RNA stage	Myoviridae		42.4939	129908	610.039	4.69593	0.671722	252	0.951082	0.0073212	3.0593	1.48442	113	335	129908	7563093	58.2188	30012.3	26.47	0.480432	1.17809e+10	301.144	5.173	0	70.505
151528	Cyanophage P60	dsDNA	P60	NC_003390	Cyanobacteria	Unclassified Cyanobacteria	dsDNA viruses, no RNA stage	Podoviridae	Lytic	53.2086	47872	2071.76	43.2771	1.63626	253	2.69186	0.0562304	21.2125	3.0307	104	13	47872	22161006	462.922	87592.9	86.09	0.553594	1.39481e+11	1706.95	3.687	23	66.545
151534	Bacteriophage bIL311	dsDNA	bIL311	NC_002670	Firmicutes	Streptococcaceae	dsDNA viruses, no RNA stage	Siphoviridae	Temperate	34.2385	14510	114.982	7.92433	0.898963	142	0	0	1.93854	4.9904	459	182	14510	693921	47.8236	4886.77	47.48	0.263453	2.9706e+08	143.088	2.992	0	15.724
151535	Bacteriophage bIL285	dsDNA	bIL285	NC_002666	Firmicutes	Streptococcaceae	dsDNA viruses, no RNA stage	Siphoviridae	Temperate	35.1877	35538	264.856	7.45276	0.872317	223	0.571465	0.0160804	1.04995	1.17341	264	203	35538	3037200	85.4634	13619.7	63.76	0.451076	9.45973e+09	515.94	6.037	2	135.394
151536	Bacteriophage bIL286	dsDNA	bIL286	NC_002667	Firmicutes	Streptococcaceae	dsDNA viruses, no RNA stage	Siphoviridae	Temperate	35.3229	41834	141.45	3.38121	0.529072	205	0.240202	0.0057418	0.719888	1.50645	384	387	41834	1683396	40.2399	8211.69	55.59	0.489963	1.79996e+09	207.43	5.155	1	58.454
151537	Bacteriophage bIL309	dsDNA	bIL309	NC_002668	Firmicutes	Streptococcaceae	dsDNA viruses, no RNA stage	Siphoviridae	Temperate	35.6789	36949	98.7617	2.67292	0.426986	184	0.0961505	0.00260225	0.646352	1.93719	419	417	36949	1060266	28.6954	5762.32	58.28	0.514121	6.17162e+08	129.242	4.504	1	76.475
151538	Bacteriophage bIL310	dsDNA	bIL310	NC_002669	Firmicutes	Streptococcaceae	dsDNA viruses, no RNA stage	Siphoviridae	Temperate	35.8762	14957	46.4338	3.10448	0.491989	130	0	0	0.46325	2.95307	462	399	14957	382275	25.5583	2940.58	41.47	0.271122	2.50658e+08	129.459	5.065	0	69.397
151539	Bacteriophage bIL312	dsDNA	bIL312	NC_002671	Firmicutes	Streptococcaceae	dsDNA viruses, no RNA stage	Siphoviridae	Temperate	33.0391	15179	155.145	10.221	1.00949	214	0.403314	0.0265705	0.524797	1.00126	342	129	15179	1682727	110.859	7863.21	41.62	0.237657	7.98589e+09	725.361	6.543	0	74.947
151599	Bacteriophage B3	dsDNA	B3	NC_006548	Proteobacteria	Pseudomonadaceae	dsDNA viruses, no RNA stage	Siphoviridae	Temperate	63.1598	38439	76.654	1.99417	0.299763	186	0.0524005	0.00136321	0.583792	2.25432	416	436	38439	728907	18.9627	3918.85	91.35	0.723432	4.77889e+07	35.26	1.859	6	13.924
155148	Bacteriophage HK620	dsDNA	HK620	NC_002730	Proteobacteria	Enterobacteriaceae	dsDNA viruses, no RNA stage	Podoviridae	Temperate	46.6877	38297	307.917	8.04025	0.905269	242	0.684166	0.0178647	1.62076	1.55803	155	174	38297	3940140	102.884	16281.6	76.31	0.342764	8.45114e+09	469.765	4.566	7	69.324
157239	Haemophilus phage HP2	dsDNA	HP2	NC_003315	Proteobacteria	Pasteurellaceae	dsDNA viruses, no RNA stage	Myoviridae	Temperate	39.9359	31508	131.02	4.15832	0.618918	223	0.271836	0.00862753	1.5967	3.60725	264	357	31508	1058229	33.586	4745.42	56.07	0.409207	2.21563e+09	265.183	7.896	1	185.689
157924	Streptococcus mitis phage SM1	dsDNA	SM1	NC_004996	Firmicutes	Streptococcaceae	dsDNA viruses, no RNA stage	Siphoviridae	Temperate	39.1502	34692	164.882	4.75275	0.676945	211	0.127923	0.0036874	1.21843	2.18735	362	330	34692	1589451	45.8161	7532.94	63.27	0.58916	9.04571e+08	161.478	3.524	2	50.862
164037	Bacteriophage IN93	dsDNA	IN93	NC_004462	Deinococcus-Thermus	Thermaceae	dsDNA viruses, no RNA stage			65.944	19603	368.87	18.817	1.27455	175	0.0849443	0.00433323	3.49272	2.80273	428	67	19603	2246586	114.604	12837.6	99.04	0.852499	8.01526e+08	202.213	1.764	55	28.293
169683	Pseudomonas phage phiKZ	dsDNA	phiKZ	NC_004629	Proteobacteria	Pseudomonadaceae	dsDNA viruses, no RNA stage	Myoviridae	Temperate	36.8332	280334	851.676	3.03808	0.482599	274	1.86996	0.00667046	3.27817	1.13933	30	405	280334	11129088	39.6994	40617.1	31.95	0.394837	3.33188e+10	344.752	8.684	0	240.652
172667	Bacteriophage PY54	dsDNA	PY54	NC_005069	Proteobacteria	Enterobacteriaceae	dsDNA viruses, no RNA stage	Siphoviridae	Temperate	44.5737	46339	213.891	4.6158	0.664247	232	0.443139	0.00956299	1.24485	1.72272	212	338	46339	2731242	58.9405	11772.6	61.66	0.563185	2.67012e+09	240.047	4.073	2	120.157
173443	Salmonella typhimurium bacteriophage ST64T	dsDNA	ST64T	NC_004348	Proteobacteria	Enterobacteriaceae	dsDNA viruses, no RNA stage	Podoviridae	Temperate	47.5233	40679	2042.83	50.2183	1.70086	264	2.44043	0.0599923	25.3153	3.66811	57	11	40679	13238484	325.438	50145.8	77.06	0.295162	3.03122e+11	2729.79	8.388	4	184.393
173707	Temperate phage PhiNIH1.1	dsDNA	PhiNIH1.1	NC_003157	Firmicutes	Streptococcaceae	dsDNA viruses, no RNA stage	Siphoviridae	Temperate	38.5707	41796	163.228	3.90536	0.591661	218	0.276185	0.00660793	0.790288	1.43312	315	368	41796	1733460	41.4743	7951.65	46.77	0.486988	1.93638e+09	215.245	5.19	0	72.761
173824	Methanothermobacter wolfeii prophage psiM100	dsDNA	psiM100	NC_002628	Euryarchaeota	Methanobacteriaceae	dsDNA viruses, no RNA stage	Siphoviridae	Temperate/ Prophage	45.3747	28798	52.9932	1.84017	0.264858	160	0.0346703	0.00120391	0.459671	2.56755	439	441	28798	440607	15.2999	2753.79	24.62	0.195587	2.08788e+08	85.149	5.565	0	63.422
175950	Salmonella typhimurium phage ST64B	dsDNA	ST64B	NC_004313	Proteobacteria	Enterobacteriaceae	dsDNA viruses, no RNA stage	Podoviridae	Temperate	51.015	40149	215.19	5.35979	0.729147	224	0.23331	0.00581111	2.48674	3.42058	260	291	40149	2192436	54.6075	9787.66	83.61	0.676995	5.55013e+08	117.576	2.153	16	15.812
179237	Sinorhizobium meliloti phage PBC5	dsDNA	PBC5	NC_003324	Proteobacteria	Rhizobiaceae	dsDNA viruses, no RNA stage	Siphoviridae	Temperate	61.4863	57416	529.998	9.23083	0.965241	244	0.5259	0.00915947	3.51068	1.96069	147	150	57416	5471715	95.2995	22425.1	82.97	0.563076	5.01418e+09	295.52	3.101	5	26.634
180504	Bacteriophage phiE125	dsDNA	phiE125	NC_003309	Proteobacteria	Burkholderiaceae	dsDNA viruses, no RNA stage	Siphoviridae	Temperate	61.192	53373	643.048	12.0482	1.08092	267	1.39724	0.0261788	2.90075	1.33524	47	112	53373	8119653	152.13	30410.7	81.43	0.496053	2.06381e+10	621.839	4.088	5	47.775
180816	Stx2 converting bacteriophage I	dsDNA	Stx2_I	NC_003525	Proteobacteria	Enterobacteriaceae	dsDNA viruses, no RNA stage	Siphoviridae	Temperate	49.3888	61765	1349.99	21.8569	1.33959	253	1.99768	0.0323432	7.12809	1.56291	104	53	61765	18613386	301.358	73570.7	75.65	0.387835	3.1292e+11	2250.86	7.469	6	73.073
181007	Listeria phage 2389	dsDNA	2389	NC_003291	Firmicutes	Listeriaceae	dsDNA viruses, no RNA stage	Siphoviridae	Temperate	34.7254	37618	189.743	5.04393	0.702769	231	0.26868	0.00714231	1.21086	1.88894	217	303	37618	2064804	54.8887	8938.55	59.12	0.470178	1.35856e+09	190.041	3.462	2	31.471
186152	Staphylococcus aureus phage phi 12	dsDNA	phi 12	NC_004616	Firmicutes	Staphylococcaceae	dsDNA viruses, no RNA stage	Siphoviridae	Temperate	33.3467	44970	331.729	7.37666	0.86786	221	0.412446	0.00917158	1.89782	1.69342	284	205	44970	4045386	89.9574	18304.9	53.53	0.592837	2.16595e+09	219.466	2.44	1	16.92
186153	Staphylococcus aureus phage phi 13	dsDNA	phi 13	NC_004617	Firmicutes	Staphylococcaceae	dsDNA viruses, no RNA stage	Siphoviridae	Temperate	33.4722	42722	182.774	4.27821	0.631262	223	0.38221	0.00894645	0.792483	1.28342	264	352	42722	2282697	53.4314	10236.3	48.89	0.327979	7.82758e+09	428.049	8.011	0	268.875
187764	Autographivirinae Enterobacteria phage K1-5	dsDNA	K1-5	NC_008152	Proteobacteria	Enterobacteriaceae	dsDNA viruses, no RNA stage	Podoviridae		45.2473	44385	248.323	5.59474	0.74778	206	0.192821	0.00434429	2.79142	3.32737	381	283	44385	2366646	53.3209	11488.6	49.61	0.558755	8.21131e+08	136.017	2.551	0	16.328
188350	Pseudomonas aeruginosa phage PaP3	dsDNA	PaP3	NC_004466	Proteobacteria	Pseudomonadaceae	dsDNA viruses, no RNA stage	Podoviridae		52.2273	45503	296.584	6.51791	0.814108	207	0.196513	0.00431868	3.21195	3.20562	378	243	45503	2790993	61.3365	13483.1	54.42	0.531477	1.19249e+09	161.887	2.639	1	13.554
190478	Bacteriophage phi3626	dsDNA	phi3626	NC_003524	Firmicutes	Clostridiaceae	dsDNA viruses, no RNA stage	Siphoviridae	Temperate	28.3821	33507	593.455	17.7114	1.24825	256	1.44169	0.0430265	2.00144	0.998264	90	80	33507	7674897	229.054	29980.1	77.19	0.433384	3.84381e+10	1071.07	4.676	4	65.006
194699	Bordetella phage BPP-1	dsDNA	BPP-1	NC_005357	Proteobacteria	Alcaligenaceae	dsDNA viruses, no RNA stage	Podoviridae	Temperate	65.4084	42493	1142.4	26.8844	1.4295	268	1.86414	0.0438694	6.78616	1.75832	42	27	42493	11554221	271.909	43112.8	99.59	0.747753	2.04965e+10	694.522	2.554	93	67.874
194701	P2-like viruses Enterobacteria phage Fels-2	dsDNA	Fels-2	NC_010463	Proteobacteria	Enterobacteriaceae	dsDNA viruses, no RNA stage	Myoviridae		52.4886	33693	255.548	7.5846	0.879933	254	0.503144	0.0149332	1.74483	2.02103	100	197	33693	2325216	69.0118	9154.39	80.33	0.570044	4.27133e+09	356.056	5.159	9	126.293
194802	Vibriophage VpV262	dsDNA	VpV262	NC_003907	Proteobacteria	Vibrionaceae	dsDNA viruses, no RNA stage	Podoviridae	Lytic	49.5197	46012	64.8896	1.41028	0.149304	199	0.107886	0.00234474	0.476005	2.17134	396	454	46012	717006	15.583	3603.05	33.3	0.328384	5.6334e+08	110.651	7.101	0	169.083
194948	Stx1 converting bacteriophage	dsDNA	Stx1	NC_004913	Proteobacteria	Enterobacteriaceae	dsDNA viruses, no RNA stage	Siphoviridae	Temperate	49.6943	59866	1340.44	22.3907	1.35007	256	2.2376	0.0373769	6.71912	1.48373	90	45	59866	18457275	308.31	72098.7	74.29	0.408151	2.73993e+11	2139.36	6.939	6	80.855
194949	Stx2 converting bacteriophage II	dsDNA	Stx2_II	NC_004914	Proteobacteria	Enterobacteriaceae	dsDNA viruses, no RNA stage	Siphoviridae	Temperate	49.9011	62706	1538.88	24.5412	1.3899	264	3.06582	0.0488919	6.98445	1.34344	57	31	62706	21612375	344.662	81865.1	76.5	0.442916	2.82572e+11	2122.82	6.159	6	78.938
194966	Enterobacteria phage SP6	dsDNA	SP6	NC_004831	Proteobacteria	Enterobacteriaceae	dsDNA viruses, no RNA stage	Podoviridae	Lytic	47.2275	43769	246.812	5.63897	0.7512	202	0.191491	0.00437503	2.85672	3.42604	389	281	43769	2359515	53.9084	11680.8	47.98	0.551023	8.25594e+08	137.342	2.548	0	13.035
196242	Phage phi 4795	dsDNA	phi 4795	NC_004813	Proteobacteria	Enterobacteriaceae	dsDNA viruses, no RNA stage	Siphoviridae	Temperate	50.6076	57930	1017.54	17.565	1.24465	254	1.84052	0.0317714	5.4718	1.59173	100	82	57930	14825193	255.916	58366.9	83.65	0.812431	1.49635e+11	1607.2	6.28	13	147.291
197310	T4-like viruses Enterobacteria phage RB14	dsDNA	RB14	NC_012638	Proteobacteria	Enterobacteriaceae	dsDNA viruses, no RNA stage	Myoviridae	Lytic	35.3245	165429	3889.44	23.5112	1.37128	279	5.58287	0.0337478	17.9784	1.36822	17	35	165429	60179430	363.778	215697	61.43	0.597285	1.60903e+11	986.228	2.711	1	15.088
197783	Pseudomonas phage gh-1	dsDNA	gh-1	NC_004665	Proteobacteria	Pseudomonadaceae	dsDNA viruses, no RNA stage	Podoviridae	Lytic	57.4159	37359	641.297	17.1658	1.23466	224	0.571719	0.0153034	8.34402	3.8513	260	86	37359	5415552	144.96	24176.6	67.08	0.62623	2.61956e+09	264.803	1.827	2	4.243
198110	Myoviridae Pseudomonas phage 201phi2-1	dsDNA	201phi2-1	NC_010821	Proteobacteria	Pseudomonadaceae	dsDNA viruses, no RNA stage	Myoviridae		45.3444	316674	858.159	2.70991	0.432955	271	2.28437	0.00721362	3.09649	1.06805	37	415	316674	11749014	37.1013	43354.3	25.97	0.32966	3.29427e+10	322.533	8.693	0	161.552
200913	P22-like viruses Salmonella phage P22-pbi	dsDNA	P22-pbi	AF527608	Proteobacteria	Enterobacteriaceae	dsDNA viruses, no RNA stage	Podoviridae	Temperate	47.0904	41724	421.293	10.0971	1.0042	257	1.36017	0.0325993	1.62503	1.14174	84	136	41724	5448555	130.586	21200.6	73.81	0.37755	1.5844e+10	616.232	4.719	5	74.499
201846	Lactococcus phage P335	dsDNA	P335	NC_004746	Firmicutes	Streptococcaceae	dsDNA viruses, no RNA stage	Siphoviridae	Lytic	35.3673	36596	242.162	6.61718	0.820673	222	0.445035	0.0121607	1.52879	1.86868	275	239	36596	2084913	56.9711	9391.5	60.18	0.340561	4.49651e+09	350.531	6.153	1	89.285
204086	Staphylococcus phage 44AHJD	dsDNA	44AHJD	NC_004678	Firmicutes	Staphylococcaceae	dsDNA viruses, no RNA stage	Podoviridae	Lytic	29.6235	16784	1.76227	0.104997	-0.978823	29	0	0	0.0240613	4.04146	482	483	16784	17358	1.0342	598.552	19.21	0.40678	355094	4.6	4.448	0	60.645
204090	Staphylococcus aureus phage phiP68	dsDNA	phiP68	NC_004679	Firmicutes	Staphylococcaceae	dsDNA viruses, no RNA stage	Podoviridae	Lytic	29.3246	18227	1.80613	0.0990907	-1.00397	30	0	0	0.024239	3.97245	481	484	18227	17802	0.976683	593.4	19.79	0.426927	356225	4.421	4.527	0	66.084
204270	bacteriophage phiKMV	dsDNA	phiKMV	NC_005045	Proteobacteria	Pseudomonadaceae	dsDNA viruses, no RNA stage	Podoviridae	Lytic	62.2969	42519	201.168	4.73124	0.674975	215	0.29022	0.00682566	1.81658	2.67293	336	333	42519	1829436	43.0263	8509	88.31	0.543353	7.91032e+08	136.399	3.17	5	58.986
205868	Mycobacteriophage Che8	dsDNA	Che8	NC_004680	Actinobacteria	Mycobacteriaceae	dsDNA viruses, no RNA stage	Siphoviridae	Temperate	61.3038	59471	409.706	6.88918	0.838167	227	0.593447	0.00997877	3.13421	2.26437	242	225	59471	5706516	95.9546	25138.8	81.72	0.374806	3.65887e+10	784.377	8.174	3	160.921
205869	Mycobacteriophage CJW1	dsDNA	CJW1	NC_004681	Actinobacteria	Mycobacteriaceae	dsDNA viruses, no RNA stage	Siphoviridae	Temperate	63.1152	75931	1802.57	23.7396	1.37547	275	3.80897	0.0501636	10.4105	1.7095	27	33	75931	21622575	284.766	78627.5	96.86	0.411542	1.84991e+11	1560.88	5.481	23	65.205
205870	Mycobacteriophage Bxz2	dsDNA	Bxz2	NC_004682	Actinobacteria	Mycobacteriaceae	dsDNA viruses, no RNA stage	Siphoviridae		64.182	50913	1618.78	31.795	1.50236	250	3.12022	0.0612853	9.12998	1.66945	125	20	50913	22009731	432.301	88038.9	97.87	0.214665	5.5184e+11	3292.28	7.616	17	91.578
205872	Mycobacteriophage Che9c	dsDNA	Che9c	NC_004683	Actinobacteria	Mycobacteriaceae	dsDNA viruses, no RNA stage	Siphoviridae	Temperate	65.3777	57050	436.98	7.65959	0.884206	217	0.209496	0.00367214	9.88195	6.6938	324	189	57050	2205357	38.6566	10162.9	96.44	0.787657	5.74738e+08	100.372	2.597	18	130.076
205874	Mycobacteriophage Rosebush	dsDNA	Rosebush	NC_004684	Actinobacteria	Mycobacteriaceae	dsDNA viruses, no RNA stage	Siphoviridae	Lytic	68.9567	67480	2670.4	39.5732	1.5974	245	2.17834	0.0322812	18.7824	2.08193	144	17	67480	18258981	270.584	74526.5	100	0.870792	9.82607e+09	381.598	1.41	197	91.355
205875	Mycobacteriophage Corndog	dsDNA	Corndog	NC_004685	Actinobacteria	Mycobacteriaceae	dsDNA viruses, no RNA stage	Siphoviridae	Lytic	65.384	69777	512.322	7.34227	0.86583	221	0.705546	0.0101114	3.07824	1.77849	284	206	69777	4826097	69.1646	21837.5	98.3	0.660255	8.92591e+09	357.662	5.171	31	272.42
205876	Mycobacteriophage Che9d	dsDNA	Che9d	NC_004686	Actinobacteria	Mycobacteriaceae	dsDNA viruses, no RNA stage	Siphoviridae	Temperate	60.9016	56276	277.594	4.93272	0.693087	233	0.568896	0.010109	1.3025	1.38887	198	313	56276	2533617	45.0213	10873.9	82.68	0.508269	2.97005e+09	229.733	5.103	3	65.826
205877	Mycobacteriophage Bxz1	dsDNA	Bxz1	NC_004687	Actinobacteria	Mycobacteriaceae	dsDNA viruses, no RNA stage	Myoviridae		64.7698	156102	2382.17	15.2603	1.18356	262	3.3423	0.021411	13.0635	1.62322	68	98	156102	23501799	150.554	89701.5	99.81	0.67816	4.89022e+10	559.708	3.718	63	135.522
205879	Mycobacteriophage Omega	dsDNA	Omega	NC_004688	Actinobacteria	Mycobacteriaceae	dsDNA viruses, no RNA stage	Siphoviridae	Temperate	61.3746	110865	950.121	8.57008	0.932985	270	2.73198	0.0246424	3.20414	0.998214	39	162	110865	12362382	111.508	45786.6	84.27	0.338334	6.34493e+10	756.516	6.784	4	120.827
205880	Mycobacteriophage Barnyard	dsDNA	Barnyard	NC_004689	Actinobacteria	Mycobacteriaceae	dsDNA viruses, no RNA stage	Siphoviridae		57.3132	70797	337.908	4.77292	0.678784	217	0.690626	0.00975501	1.38202	1.21062	324	329	70797	4867371	68.7511	22430.3	41.19	0.124679	1.76507e+10	499.317	7.263	0	125.22
207597	Vibrio harveyi bacteriophage VHML	dsDNA	VHML	NC_004456	Proteobacteria	Vibrionaceae	dsDNA viruses, no RNA stage	Myoviridae	Temperate	50.6181	43198	332.773	7.70344	0.886685	256	0.922779	0.0213616	1.29864	1.15513	90	187	43198	4158912	96.2756	16245.8	68.33	0.540878	1.01262e+10	484.17	5.029	3	119.628
209052	Burkholderia cepacia phage Bcep781	dsDNA	Bcep781	NC_004333	Proteobacteria	Burkholderiaceae	dsDNA viruses, no RNA stage	Myoviridae	Lytic	63.3311	48248	251.334	5.20921	0.716772	236	0.561013	0.0116277	1.10036	1.29591	188	296	48248	3028941	62.7786	12834.5	87.06	0.434737	7.93612e+09	405.573	6.46	6	185.646
213236	Mycobacteriophage PG1	dsDNA	PG1	NC_005259	Actinobacteria	Mycobacteriaceae	dsDNA viruses, no RNA stage	Siphoviridae		66.5024	68999	548.762	7.95319	0.900541	233	0.86873	0.0125905	3.16964	1.70969	198	180	68999	5154630	74.7059	22122.9	99.19	0.665703	8.28641e+09	346.549	4.639	23	192.067
213769	Siphoviridae Lactococcus phage 712	dsDNA	712	NC_008370	Firmicutes	Streptococcaceae	dsDNA viruses, no RNA stage	Siphoviridae		33.884	30510	38.531	1.2629	0.101368	133	0	0	0.411466	3.16093	461	458	30510	345900	11.3373	2600.75	22.72	0.249142	7.10417e+07	48.255	4.256	0	28.813
213775	Siphoviridae Lactococcus phage jj50	dsDNA	jj50	NC_008371	Firmicutes	Streptococcaceae	dsDNA viruses, no RNA stage	Siphoviridae		34.9434	27453	39.7628	1.44839	0.160887	112	0	0	0.453282	3.3743	470	453	27453	372039	13.5519	3321.78	21.43	0.217222	8.42538e+07	55.4	4.088	0	22.857
215158	Enterobacteria phage epsilon15	dsDNA	epsilon15	NC_004775	Proteobacteria	Enterobacteriaceae	dsDNA viruses, no RNA stage	Podoviridae	Temperate	50.8482	39671	338.122	8.52314	0.9306	234	0.644978	0.0162582	2.1258	1.86098	196	163	39671	3717012	93.6959	15884.7	69.46	0.649427	2.23443e+09	237.33	2.533	5	54.502
215167	Siphoviridae Staphylococcus phage 3A	dsDNA	3A	NC_007053	Firmicutes	Staphylococcaceae	dsDNA viruses, no RNA stage	Siphoviridae		33.4633	43095	326.223	7.56985	0.879087	223	0.409728	0.00950756	1.90199	1.72578	264	199	43095	3766383	87.3972	16889.6	50.3	0.553074	2.06197e+09	218.742	2.503	1	19.732
221029	Salmonella typhimurium bacteriophage ST104	dsDNA	ST104	NC_005841	Proteobacteria	Enterobacteriaceae	dsDNA viruses, no RNA stage	Podoviridae	Temperate	47.4306	41391	3266.21	78.9111	1.89714	268	3.59528	0.0868613	37.1175	3.36377	42	5	41391	24473898	591.285	91320.5	78.43	0.204267	1.23113e+12	5453.86	9.224	6	147.507
221915	Staphylococcus phage K	dsDNA	K	NC_005880	Firmicutes	Staphylococcaceae	dsDNA viruses, no RNA stage	Myoviridae		30.6025	127395	657.773	5.16326	0.712924	249	1.57687	0.0123778	2.3214	1.04464	130	299	127395	11585865	90.9444	46529.6	40.25	0.532804	2.92457e+10	479.133	5.268	0	70.806
222645	Halovirus HF1	dsDNA	HF1	NC_004927	Euryarchaeota	Unclassified Halobacteria	dsDNA viruses, no RNA stage	Unclassified		55.7933	75898	454.288	5.98551	0.777101	236	0.945548	0.0124581	2.00698	1.30768	188	270	75898	5558295	73.2337	23552.1	43.66	0.305078	1.47101e+10	440.247	6.012	0	107.455
225588	Bacteriophage phi-BT1	dsDNA	phi-BT1	NC_004664	Actinobacteria	Streptomycineae	dsDNA viruses, no RNA stage	Siphoviridae	Temperate	62.7621	41831	290.516	6.94498	0.841671	228	0.527534	0.0126111	3.4526	3.51778	238	222	41831	2743164	65.5773	12031.4	69.13	0.59555	1.92501e+09	214.522	3.271	2	38.466
225979	Staphylococcus phage phiN315	dsDNA	phiN315	NC_004740	Firmicutes	Staphylococcaceae	dsDNA viruses, no RNA stage	Siphoviridae	Temperate	32.7776	44082	279.633	6.34347	0.802327	240	0.655695	0.0148744	0.978297	1.03556	172	253	44082	3601245	81.6942	15005.2	52.29	0.444637	8.75434e+09	445.642	5.455	1	73.11
227470	Bacteriophage Aeh1	dsDNA	Aeh1	NC_005260	Proteobacteria	Aeromonadaceae	dsDNA viruses, no RNA stage	Myoviridae	Lytic	42.7789	233234	3982.91	17.0769	1.23241	282	5.81693	0.0249403	18.2544	1.35662	10	87	233234	62859081	269.511	222905	52.04	0.600202	1.69197e+11	851.728	3.16	1	19.703
227720	Yersinia pestis phage phiA1122	dsDNA	phiA1122	NC_004777	Proteobacteria	Enterobacteriaceae	dsDNA viruses, no RNA stage	Podoviridae	Lytic	48.3158	37555	712.52	18.9727	1.27813	231	0.707654	0.0188431	8.52652	3.54214	217	66	37555	5861853	156.087	25376	64.86	0.667861	2.9452e+09	280.046	1.794	5	3.998
227940	Bacteriophage L-413C	dsDNA	L-413C	NC_004745	Proteobacteria	Enterobacteriaceae	dsDNA viruses, no RNA stage	Myoviridae		52.1056	30728	153.617	4.99924	0.698904	216	0.275685	0.00897177	1.61544	3.11276	329	305	30728	1490376	48.5022	6899.89	86.3	0.575224	3.25948e+09	325.697	6.715	11	206.818
230158	Bacteriophage Aaphi23	dsDNA	Aaphi23	NC_004827	Proteobacteria	Pasteurellaceae	dsDNA viruses, no RNA stage	Myoviridae	Temperate	42.4558	43033	416.946	9.68898	0.986278	251	1.1607	0.0269722	1.47494	1.0471	116	141	43033	5102247	118.566	20327.7	54.93	0.377242	1.29481e+10	548.539	4.626	1	48.683
230871	Streptococcus phage C1	dsDNA	C1	NC_004814	Firmicutes	Streptococcaceae	dsDNA viruses, no RNA stage	Podoviridae	Lytic	34.6258	16687	7.61594	0.456399	-0.340655	109	0	0	0.0597318	2.32153	472	479	16687	75192	4.50602	689.835	18.39	0.22193	1.36718e+07	28.624	6.352	0	55.481
232237	Xanthomonas oryzae bacteriophage Xp10	dsDNA	Xp10	NC_004902	Proteobacteria	Xanthomonadaceae	dsDNA viruses, no RNA stage		Lytic	52.0384	44373	203.557	4.58741	0.661568	218	0.448851	0.0101154	1.2332	1.79324	315	339	44373	2402370	54.1404	11020	56.28	0.590103	1.83554e+09	203.389	3.757	1	63.239
233894	Aeromonas phage 25	dsDNA	phage 25	PHG25	Proteobacteria	Aeromonadaceae	dsDNA viruses, no RNA stage	Myoviridae		41.0398	161475	3304.25	20.4629	1.31097	276	4.69397	0.0290693	14.3818	1.28835	26	57	161475	51033723	316.047	184905	59.93	0.623712	122913524319	872.466	2.761	1	16.168
236750	Bacillus thuringiensis bacteriophage Bam35c	dsDNA	Bam35c	NC_005258	Firmicutes	Bacillaceae	dsDNA viruses, no RNA stage	Tectiviridae	Temperate	39.7188	14935	6.40151	0.428625	-0.367923	104	0	0	0.0625387	2.89173	474	481	14935	56277	3.76813	541.125	19.3	0.385085	6.30141e+06	20.541	5.451	0	82.208
238854	Bacteriophage S-PM2	dsDNA	S-PM2	NC_006820	Cyanobacteria	Unclassified Cyanobacteria	dsDNA viruses, no RNA stage	Myoviridae	Lytic	37.8205	196280	15434.4	78.6344	1.89561	285	19.4458	0.0990717	85.3813	1.63744	5	6	196280	243082236	1238.45	852920	99.19	0.737175	1.0195e+12	2279.07	1.84	184	7.699
242527	Burkholderia cepacia phage Bcep22	dsDNA	Bcep22	NC_005262	Proteobacteria	Burkholderiaceae	dsDNA viruses, no RNA stage	Podoviridae		65.3063	63882	970.121	15.1861	1.18145	264	1.76696	0.0276597	8.74619	2.66861	57	99	63882	8421828	131.834	31900.9	98.42	0.526889	1.75979e+10	524.861	3.981	37	141.084
242861	Burkholderia cepacia phage BcepNazgul	dsDNA	BcepNazgul	NC_005091	Proteobacteria	Burkholderiaceae	dsDNA viruses, no RNA stage			60.6541	58128	197.887	3.40433	0.532031	207	0.265436	0.0045664	4.57354	6.84113	378	384	58128	1893840	32.5805	9148.99	70.67	0.603638	6.88488e+08	108.833	3.34	2	61.622
244310	Burkholderia cepacia phage Bcep1	dsDNA	Bcep1	NC_005263	Proteobacteria	Burkholderiaceae	dsDNA viruses, no RNA stage	Myoviridae	Lytic	63.639	48178	281.222	5.83715	0.766201	235	0.477352	0.00990808	1.49133	1.5697	194	273	48178	3355326	69.6444	14278	85.96	0.517693	4.46794e+09	304.533	4.373	7	105.529
245685	unclassified T1-like viruses Enterobacteria phage TLS	dsDNA	TLS	NC_009540	Proteobacteria	Enterobacteriaceae	dsDNA viruses, no RNA stage	Siphoviridae		42.6797	49902	165.898	3.32447	0.521722	203	0.126028	0.00252552	2.88178	5.14176	386	390	49902	1099845	22.0401	5417.96	54.54	0.587398	1.84099e+08	60.739	2.756	1	22.634
254397	Podoviridae Enterobacteria phage 2851	dsDNA	2851	FM180578	Proteobacteria	Enterobacteriaceae	dsDNA viruses, no RNA stage	Podoviridae		51.0533	57248	1050.46	18.3493	1.26362	267	2.37362	0.0414621	4.69626	1.32331	47	70	57248	14640564	255.739	54833.6	85.56	0.411496	1.59821e+11	1670.86	6.533	12	142.9
255131	Bacteriophage phi1026b	dsDNA	phi1026b	NC_005284	Proteobacteria	Burkholderiaceae	dsDNA viruses, no RNA stage	Siphoviridae	Temperate	60.6835	54865	348.327	6.34879	0.802691	250	0.705463	0.0128582	2.3515	1.99825	125	252	54865	3801507	69.2884	15206	77.9	0.60095	2.30859e+09	205.13	2.961	4	85.614
255431	Bacteriophage phiKO2	dsDNA	phiKO2	NC_005857	Proteobacteria	Enterobacteriaceae	dsDNA viruses, no RNA stage	Siphoviridae	Temperate	51.4854	51601	353.56	6.8518	0.835805	249	0.756929	0.0146689	2.9476	2.46773	130	230	51601	3816444	73.9607	15327.1	73.5	0.613839	3.22952e+09	250.175	3.383	9	100.186
259901	Bacteriophage 77	dsDNA	77	NC_005356	Firmicutes	Staphylococcaceae	dsDNA viruses, no RNA stage	Siphoviridae	Temperate	33.5331	41708	216.976	5.20227	0.716193	232	0.488171	0.0117045	0.845301	1.15316	212	297	41708	2806149	67.2808	12095.5	51.98	0.414358	6.3674e+09	390.73	5.807	1	113.032
260120	Siphoviridae Mycobacterium phage U2	dsDNA	U2	NC_009877	Actinobacteria	Mycobacteriaceae	dsDNA viruses, no RNA stage	Siphoviridae		63.6991	51277	234.012	4.56369	0.659316	220	0.498223	0.0097163	0.935069	1.18276	294	341	51277	2913813	56.825	13244.6	91.89	0.402014	7.44323e+09	380.999	6.705	8	120.59
260121	Siphoviridae Mycobacterium phage Bethlehem	dsDNA	Bethlehem	NC_009878	Actinobacteria	Mycobacteriaceae	dsDNA viruses, no RNA stage	Siphoviridae		63.2459	52250	221.481	4.23888	0.627251	210	0.511176	0.00978327	0.910535	1.21689	366	354	52250	2741358	52.4662	13054.1	90.16	0.321531	8.10817e+09	393.933	7.508	6	126.276
260372	Vibriophage VP2	dsDNA	VP2	NC_005879	Proteobacteria	Vibrionaceae	dsDNA viruses, no RNA stage	Podoviridae	Temperate	50.5583	39853	332.116	8.33353	0.920829	218	0.362222	0.00908896	2.72913	2.43235	315	168	39853	4573836	114.768	20980.9	53.51	0.476437	6.18198e+09	393.857	3.432	1	46.181
260373	Burkholderia cepacia phage Bcep43	dsDNA	Bcep43	NC_005342	Proteobacteria	Burkholderiaceae	dsDNA viruses, no RNA stage	Myoviridae	Lytic	63.4384	48023	239.402	4.98516	0.697679	236	0.510692	0.0106343	1.08097	1.33652	188	307	48023	2977968	62.0113	12618.5	87.08	0.412405	7.92031e+09	406.117	6.549	6	186.298
260827	Vibriophage VP5	dsDNA	VP5	NC_005891	Proteobacteria	Vibrionaceae	dsDNA viruses, no RNA stage	Podoviridae	Temperate	50.4851	39786	436.562	10.9728	1.04032	219	0.36991	0.0092975	4.12982	2.80012	308	121	39786	5865837	147.435	26784.6	54.47	0.415527	1.70694e+10	655.012	4.443	1	77.512
261665	Tectivirus Enterobacteria phage PR772	dsDNA	PR772	AY848688	Proteobacteria	Enterobacteriaceae	dsDNA viruses, no RNA stage	Tectiviridae		48.3536	14942	17.7222	1.18607	0.0741094	159	0.0194909	0.00130444	0.103383	1.72673	441	460	14942	230706	15.4401	1450.98	17.25	0.031262	2.19832e+08	121.299	7.856	0	72.9
261726	Myoviridae Vibrio phage VP882	dsDNA	VP882	NC_009016	Proteobacteria	Vibrionaceae	dsDNA viruses, no RNA stage	Myoviridae		56.9521	38197	250.5	6.55812	0.816779	242	0.644852	0.0168823	1.1264	1.331	155	242	38197	3103395	81.2471	12823.9	76.84	0.519162	6.45873e+09	411.211	5.061	4	146.282
262071	Myoviridae Clostridium phage phiC2	dsDNA	phiC2	NC_009231	Firmicutes	Clostridiaceae	dsDNA viruses, no RNA stage	Myoviridae		28.7258	56538	363.028	6.42096	0.8076	228	0.489857	0.00866421	2.02589	1.65183	238	249	56538	3371418	59.631	14786.9	70.66	0.572449	3.47696e+09	247.99	4.159	5	84.29
263374	Bordetella phage BMP-1	dsDNA	BMP-1	NC_005808	Proteobacteria	Alcaligenaceae	dsDNA viruses, no RNA stage	Podoviridae	Temperate	65.4384	42663	1199.76	28.1217	1.44904	264	1.98425	0.0465099	6.96368	1.71805	57	24	42663	13393137	313.929	50731.6	99.59	0.691914	4.46466e+10	1023	3.259	94	81.247
263375	Bordetella phage BIP-1	dsDNA	BIP-1	NC_005809	Proteobacteria	Alcaligenaceae	dsDNA viruses, no RNA stage	Podoviridae	Temperate	65.4018	42638	1182.87	27.7421	1.44314	265	2.0419	0.0478892	6.87706	1.72091	54	25	42638	12818676	300.64	48372.4	99.62	0.711565	3.19063e+10	865.057	2.877	94	64.59
264729	Burkholderia cenocepacia phage BcepMu	dsDNA	BcepMu	NC_005882	Proteobacteria	Burkholderiaceae	dsDNA viruses, no RNA stage	Myoviridae	Temperate	62.8606	36748	221.579	6.02969	0.780295	239	0.636549	0.017322	0.854882	1.14201	177	267	36748	3378552	91.9384	14136.2	92.39	0.333253	2.45222e+10	816.9	8.885	10	146.073
268746	Cyanophage P-SSM2	dsDNA	P-SSM2	NC_006883	Cyanobacteria	Unclassified Cyanobacteria	dsDNA viruses, no RNA stage	Myoviridae	Lytic	35.5058	252401	32439.1	128.522	2.10898	293	33.1851	0.131478	166.411	1.51847	1	1	252401	502082868	1989.23	1.71359e+06	99.64	0.778854	2.59308e+12	3205.26	1.611	686	27.165
268747	Cyanophage P-SSM4	dsDNA	P-SSM4	NC_006884	Cyanobacteria	Unclassified Cyanobacteria	dsDNA viruses, no RNA stage	Myoviridae	Lytic	36.7435	178249	19581.7	109.856	2.04082	286	18.3862	0.103149	106.222	1.60567	4	2	178249	294333228	1651.25	1.02914e+06	100	0.791077	9.79797e+11	2344.53	1.42	497	4.617
268748	Cyanophage P-SSP7	dsDNA	P-SSP7	NC_006882	Cyanobacteria	Unclassified Cyanobacteria	dsDNA viruses, no RNA stage	Podoviridae	Temperate	38.7569	44970	3474.28	77.2578	1.88794	268	2.91213	0.0647572	45.2002	3.85094	42	7	44970	39436035	876.941	147149	96.99	0.716088	1.26885e+11	1679.76	1.915	470	28.506
270673	Pseudomonas aeruginosa bacteriophage PaP2	dsDNA	PaP2	NC_005884	Proteobacteria	Pseudomonadaceae	dsDNA viruses, no RNA stage	Podoviridae		45.3646	43783	25.9247	0.592117	-0.227592	147	0	0	0.196114	2.23917	456	476	43783	250218	5.71496	1702.16	25.53	0.238504	1.11743e+08	50.52	8.84	0	192.887
273133	Myoviridae Pseudomonas phage EL	dsDNA	EL	NC_007623	Proteobacteria	Pseudomonadaceae	dsDNA viruses, no RNA stage	Myoviridae		49.327	211215	519.672	2.46039	0.391005	257	1.40645	0.00665887	1.64673	0.937961	84	420	211215	7064907	33.4489	27489.9	24.44	0.335151	2.06966e+10	313.032	9.359	0	143.775
279280	Burkholderia cepacia complex phage BcepC6B	dsDNA	BcepC6B	NC_005887	Proteobacteria	Burkholderiaceae	dsDNA viruses, no RNA stage		Temperate	65.1939	42415	426.933	10.0656	1.00284	248	0.686133	0.0161767	2.48244	1.72112	134	137	42415	4217469	99.4334	17005.9	96.2	0.755235	1.01551e+09	154.735	1.556	33	9.4
279281	Bacteriophage phi AT3	dsDNA	phi AT3	NC_005893	Firmicutes	Lactobacillaceae	dsDNA viruses, no RNA stage	Siphoviridae	Temperate	44.5922	39166	200.284	5.11373	0.708738	208	0.125371	0.00320103	1.22307	1.80757	373	300	39166	2496729	63.7474	12003.5	55.53	0.357518	4.41397e+09	335.711	5.266	1	72.907
279303	Actinoplanes phage phiAsp2	dsDNA	phiAsp2	NC_005885	Actinobacteria	Micromonosporaceae	dsDNA viruses, no RNA stage	Siphoviridae		70.3878	58638	3458.92	58.9877	1.77076	250	1.43522	0.0244759	27.9527	2.39207	125	10	58638	21388206	364.75	85552.8	100	0.868655	4.46922e+09	276.077	0.757	315	15.907
279383	Bacteriophage phi JL001	dsDNA	JL001	NC_006938	Proteobacteria		dsDNA viruses, no RNA stage	Siphoviridae	Temperate	62.122	63649	860.402	13.5179	1.13091	259	2.22297	0.0349254	3.63808	1.25159	74	107	63649	9545418	149.97	36854.9	97.54	0.567265	1.45452e+10	478.044	3.188	24	45.923
279530	Burkholderia cenocepacia phage BcepB1A	dsDNA	BcepB1A	NC_005886	Proteobacteria	Burkholderiaceae	dsDNA viruses, no RNA stage	Myoviridae	Lytic	54.4526	47399	558.863	11.7906	1.07154	219	0.241657	0.00509835	7.15203	3.78805	308	115	47399	6761895	142.659	30876.2	55.82	0.195372	1.52689e+11	1794.83	12.581	1	241.912
280701	Pseudomonas phage F116	dsDNA	F116	NC_006552	Proteobacteria	Pseudomonadaceae	dsDNA viruses, no RNA stage	Podoviridae	Temperate	63.172	65195	475.107	7.28748	0.862577	262	1.28432	0.0196997	2.0361	1.26853	68	208	65195	4315764	66.1978	16472.4	94.64	0.525591	1.5678e+10	490.39	7.408	11	208.976
280702	Bacteriophage phiMFV1	dsDNA	phiMFV1	NC_005964	Firmicutes	Mycoplasmataceae	dsDNA viruses, no RNA stage		Temperate	25.104	15141	80.3001	5.30349	0.724562	182	0.159812	0.0105549	0.328291	1.21014	423	294	15141	1285569	84.9065	7063.57	22.61	0.0083607	4.63762e+09	553.458	6.518	0	61.897
287412	Siphoviridae Lactococcus phage SL4	dsDNA	SL4	FJ848881	Firmicutes	Streptococcaceae	dsDNA viruses, no RNA stage	Siphoviridae		34.9666	28144	33.2968	1.18309	0.0730173	128	0	0	0.350734	3.11794	465	461	28144	292815	10.4042	2287.62	24.17	0.302221	4.32768e+07	39.214	3.769	0	21.78
292029	Bacteriophage G1	dsDNA	G1	NC_007066	Firmicutes	Staphylococcaceae	dsDNA viruses, no RNA stage	Myoviridae	Lytic	30.3882	138715	689.896	4.97347	0.69666	250	1.68928	0.0121781	2.35594	1.01082	125	309	138715	11900106	85.7882	47600.4	39.06	0.421937	2.95572e+10	461.606	5.381	0	75.996
293178	T4-like viruses Enterobacteria phage JS98	dsDNA	JS98	NC_010105	Proteobacteria	Enterobacteriaceae	dsDNA viruses, no RNA stage	Myoviridae	Lytic	39.5126	170523	3840.64	22.5227	1.35262	280	4.82594	0.0283008	18.0556	1.39155	13	42	170523	59813688	350.766	213620	55.87	0.594142	1.65657e+11	985.631	2.81	1	16.226
293644	Bacteriophage KS7	dsDNA	KS7	NC_006940	Proteobacteria	Enterobacteriaceae	dsDNA viruses, no RNA stage	Podoviridae		50.0809	40794	228.198	5.59391	0.747715	224	0.174509	0.00427781	2.07449	2.69086	260	284	40794	1669833	40.9333	7454.61	64.21	0.604756	5.9136e+08	120.402	2.941	4	81.295
294382	Bacillus clarkii bacteriophage BCJA1c	dsDNA	BCJA1c	NC_006557	Firmicutes	Bacillaceae	dsDNA viruses, no RNA stage	Siphoviridae	Temperate	41.7405	41092	200.626	4.88235	0.688629	213	0.335202	0.00815736	1.03136	1.52165	347	319	41092	2075667	50.5127	9744.92	57.09	0.465886	1.51318e+09	191.899	3.799	1	39.927
294631	Bacteriophage 11b	dsDNA	11b	NC_006356	Bacteroidetes	Flavobacteriaceae	dsDNA viruses, no RNA stage	Siphoviridae		30.5979	36107	186.811	5.17382	0.713811	226	0.273724	0.00758091	1.03533	1.64047	248	298	36107	1876518	51.971	8303.18	62.38	0.501665	2.1748e+09	245.426	4.722	2	122.232
298338	Lactobacillus plantarum bacteriophage LP65	dsDNA	LP65	NC_006565	Firmicutes	Lactobacillaceae	dsDNA viruses, no RNA stage	Myoviridae	Lytic	37.3208	131522	447.701	3.404	0.53199	245	1.14414	0.00869923	1.75465	1.1601	144	385	131522	7676433	58.3662	31332.4	29.17	0.398585	2.02657e+10	392.539	6.725	0	115.551
306323	Streptococcus thermophilus bacteriophage 2972	dsDNA	2972	NC_007019	Firmicutes	Streptococcaceae	dsDNA viruses, no RNA stage	Siphoviridae	Lytic	40.151	34704	84.4542	2.43356	0.386242	196	0.0911039	0.00262517	0.506457	1.77506	400	421	34704	1037688	29.9011	5294.33	61.65	0.41124	6.29007e+08	134.631	4.503	2	75.987
307240	Bacillus thuringiensis phage GIL16c	dsDNA	GIL16c	NC_006945	Firmicutes	Bacillaceae	dsDNA viruses, no RNA stage	Tectiviridae	Temperate	40.0701	14844	6.74332	0.454279	-0.342677	103	0	0	0.0588836	2.58471	475	480	14844	62391	4.20311	605.738	19.15	0.372101	7.33805e+06	22.235	5.29	0	76.702
310539	Listonella pelagia phage phiHSIC	dsDNA	phiHSIC	NC_006953	Proteobacteria	Vibrionaceae	dsDNA viruses, no RNA stage		Pseudotemperate	43.963	37966	149.805	3.94576	0.596131	215	0.209458	0.005517	1.85205	3.65948	336	365	37966	1210782	31.8912	5631.54	53.55	0.533158	5.22251e+08	117.286	3.678	1	58.951
318593	Tectivirus Enterobacteria phage L17	dsDNA	L17	AY848684	Proteobacteria	Enterobacteriaceae	dsDNA viruses, no RNA stage	Tectiviridae		48.2558	14935	14.89	0.996988	-0.00130988	150	0.00958019	0.000641459	0.0883445	1.75621	453	466	14935	205641	13.7691	1370.94	17.14	0.0373055	1.74606e+08	108.129	7.853	0	73.492
318594	Tectivirus Enterobacteria phage PR3	dsDNA	PR3	AY848685	Proteobacteria	Enterobacteriaceae	dsDNA viruses, no RNA stage	Tectiviridae		48.2292	14937	14.89	0.996855	-0.00136804	150	0.00958019	0.000641373	0.0883445	1.75621	453	467	14937	205695	13.7708	1371.3	17.14	0.0372972	1.74646e+08	108.134	7.852	0	73.481
318595	Tectivirus Enterobacteria phage PR4	dsDNA	PR4	AY848686	Proteobacteria	Enterobacteriaceae	dsDNA viruses, no RNA stage	Tectiviridae		48.3215	14954	14.721	0.984422	-0.00681865	149	0.00630701	0.000421761	0.0880279	1.77	455	469	14954	203043	13.5778	1362.7	15.46	0.0313139	1.7099e+08	106.935	7.876	0	73.277
318596	Tectivirus Enterobacteria phage PR5	dsDNA	PR5	AY848687	Proteobacteria	Enterobacteriaceae	dsDNA viruses, no RNA stage	Tectiviridae		48.1826	14939	17.5715	1.17622	0.0704882	155	0.0155358	0.00103995	0.100988	1.70119	446	463	14939	232593	15.5695	1500.6	19.36	0.0357589	2.22874e+08	122.147	7.845	0	73.026
320122	Myoviridae Clostridium phage phi CD119	dsDNA	phi CD119	NC_007917	Firmicutes	Clostridiaceae	dsDNA viruses, no RNA stage	Myoviridae		28.7726	53325	376.115	7.05325	0.84839	230	0.589615	0.011057	1.8695	1.47128	225	221	53325	3458898	64.8645	15038.7	73.46	0.640725	3.21116e+09	245.397	3.783	4	54.595
320831	Bacteriophage PT1028	dsDNA	PT1028	NC_007045	Firmicutes	Staphylococcaceae	dsDNA viruses, no RNA stage		Temperate	31.417	15603	57.0861	3.65866	0.563322	164	0.0452259	0.00289854	0.391389	2.02941	437	374	15603	656781	42.0933	4004.76	31.85	0.1245	1.4008e+09	299.639	7.118	0	83.247
320832	Bacteriophage 66	dsDNA	66	NC_007046	Firmicutes	Staphylococcaceae	dsDNA viruses, no RNA stage	Podoviridae	Lytic	29.2873	18199	1.75293	0.09632	-1.01628	28	0	0	0.0245955	4.15321	483	485	18199	18741	1.02978	669.321	19.67	0.41001	362588	4.464	4.335	0	63.239
320834	Bacteriophage 69	dsDNA	69	NC_007048	Firmicutes	Staphylococcaceae	dsDNA viruses, no RNA stage	Siphoviridae	Temperate	34.3022	42732	129.947	3.04099	0.483014	170	0.0318936	0.000746363	1.12922	2.57218	432	404	42732	1391658	32.5671	8186.22	41.8	0.43112	7.40906e+08	131.677	4.043	0	40.405
320835	Bacteriophage 53	dsDNA	53	NC_007049	Firmicutes	Staphylococcaceae	dsDNA viruses, no RNA stage	Siphoviridae	Temperate	34.077	43883	210.952	4.80714	0.681886	211	0.341564	0.00778351	1.13936	1.59871	362	327	43883	2540151	57.8846	12038.6	45.63	0.477556	2.65386e+09	245.921	4.248	0	55.787
320836	Bacteriophage 2638A	dsDNA	2638A	NC_007051	Firmicutes	Staphylococcaceae	dsDNA viruses, no RNA stage	Siphoviridae	Temperate	36.9161	41318	283.273	6.85591	0.836065	215	0.354039	0.00856864	1.70144	1.77789	336	229	41318	3374355	81.6679	15694.7	53.66	0.562044	1.68075e+09	201.691	2.47	1	15.364
320837	Bacteriophage 42e	dsDNA	42e	NC_007052	Firmicutes	Staphylococcaceae	dsDNA viruses, no RNA stage	Siphoviridae	Temperate	33.7302	45861	689.766	15.0404	1.17726	259	1.87235	0.0408267	2.217	0.951383	74	101	45861	9437607	205.787	36438.6	58.32	0.448363	4.17404e+10	954.029	4.636	1	68.564
320839	Bacteriophage 47	dsDNA	47	NC_007054	Firmicutes	Staphylococcaceae	dsDNA viruses, no RNA stage	Siphoviridae	Temperate	33.4591	44777	401.385	8.96409	0.952506	229	0.68084	0.0152051	2.11842	1.56222	232	154	44777	4930311	110.108	21529.7	58.75	0.604223	2.92004e+09	255.371	2.319	1	12.725
320840	Bacteriophage 37	dsDNA	37	NC_007055	Firmicutes	Staphylococcaceae	dsDNA viruses, no RNA stage	Siphoviridae	Temperate	35.1137	43681	290.489	6.65023	0.822837	226	0.695987	0.0159334	1.13798	1.15957	248	237	43681	3393816	77.6955	15016.9	49.3	0.457932	1.191e+10	522.173	6.721	0	174.998
320841	Bacteriophage EW	dsDNA	EW	NC_007056	Firmicutes	Staphylococcaceae	dsDNA viruses, no RNA stage	Siphoviridae	Temperate	35.9913	45286	462.932	10.2224	1.00955	256	1.18448	0.0261556	1.68756	1.07903	90	128	45286	5983956	132.137	23374.8	52.25	0.440185	3.55162e+10	885.596	6.702	1	128.329
320842	Bacteriophage 96	dsDNA	96	NC_007057	Firmicutes	Staphylococcaceae	dsDNA viruses, no RNA stage	Siphoviridae	Temperate	35.0078	43576	213.519	4.89991	0.690188	236	0.533212	0.0122364	0.781816	1.08383	188	317	43576	2749788	63.1033	11651.6	40.75	0.210591	1.01016e+10	481.478	7.63	0	113.123
320843	Bacteriophage ROSA	dsDNA	ROSA	NC_007058	Firmicutes	Staphylococcaceae	dsDNA viruses, no RNA stage		Temperate	35.0597	43155	102.062	2.36502	0.373834	201	0.102228	0.00236885	0.623487	1.80823	391	423	43155	991839	22.9832	4934.52	44.47	0.559642	3.43172e+08	89.175	3.88	0	75.038
320844	Bacteriophage 71	dsDNA	71	NC_007059	Firmicutes	Staphylococcaceae	dsDNA viruses, no RNA stage	Siphoviridae	Temperate	35.2391	43114	257.247	5.96667	0.775732	242	0.602762	0.0139806	0.98206	1.13	155	271	43114	3243549	75.2319	13403.1	42.95	0.268528	1.07428e+10	499.177	6.635	0	101.905
320845	Bacteriophage 55	dsDNA	55	NC_007060	Firmicutes	Staphylococcaceae	dsDNA viruses, no RNA stage	Siphoviridae	Temperate	35.7238	41902	56.2454	1.34231	0.127853	141	0	0	0.473636	2.49258	460	456	41902	491910	11.7395	3488.72	39.87	0.560582	8.7875e+07	45.795	3.901	0	109.265
320846	Bacteriophage 29	dsDNA	29	NC_007061	Firmicutes	Staphylococcaceae	dsDNA viruses, no RNA stage	Siphoviridae	Temperate	35.3745	42802	249.649	5.83264	0.765865	240	0.566042	0.0132247	0.900661	1.06788	172	274	42802	3239673	75.6898	13498.6	42.22	0.299807	1.03654e+10	492.114	6.502	0	104.573
320847	Bacteriophage 52A	dsDNA	52A	NC_007062	Firmicutes	Staphylococcaceae	dsDNA viruses, no RNA stage	Siphoviridae	Temperate	35.5337	41690	94.5827	2.26871	0.35578	195	0.1095	0.00262652	0.600216	1.8784	401	429	41690	935475	22.4388	4797.31	40.73	0.538157	4.02921e+08	98.31	4.381	0	68.302
320848	Bacteriophage 88	dsDNA	88	NC_007063	Firmicutes	Staphylococcaceae	dsDNA viruses, no RNA stage	Siphoviridae	Temperate	35.4699	43231	169.303	3.91624	0.592869	220	0.272395	0.00630093	0.856509	1.49747	294	366	43231	1737918	40.2007	7899.63	48.11	0.513813	1.82479e+09	205.453	5.111	0	111.82
320849	Bacteriophage 92	dsDNA	92	NC_007064	Firmicutes	Staphylococcaceae	dsDNA viruses, no RNA stage	Siphoviridae	Temperate	35.7215	42431	176.741	4.16538	0.619654	222	0.327689	0.00772286	0.817907	1.3698	275	356	42431	1894467	44.6482	8533.64	47.73	0.486682	2.38464e+09	237.069	5.31	0	101.065
320850	Bacteriophage X2	dsDNA	X2	NC_007065	Firmicutes	Staphylococcaceae	dsDNA viruses, no RNA stage	Siphoviridae	Temperate	35.9576	43440	324.561	7.47148	0.873407	246	0.895549	0.0206158	1.08647	0.990861	140	201	43440	4051980	93.2776	16471.5	48.31	0.330458	1.25416e+10	537.324	5.76	0	74.53
321023	Aeromonas phage 31	dsDNA	phage 31	NC_007022	Proteobacteria	Aeromonadaceae	dsDNA viruses, no RNA stage	Myoviridae		43.9134	172963	3858.28	22.307	1.34844	284	5.9536	0.0344212	15.111	1.15928	6	47	172963	62914923	363.748	221531	59.67	0.610151	2.18972e+11	1125.17	3.093	1	43.774
322855	Xanthomonas campestris pv. pelargonii phage Xp15	dsDNA	Xp15	NC_007024	Proteobacteria	Xanthomonadaceae	dsDNA viruses, no RNA stage			51.8881	55770	191.329	3.43068	0.53538	220	0.337909	0.00605898	1.19513	1.84895	294	383	55770	2016777	36.1624	9167.17	50.84	0.542116	1.10861e+09	140.992	3.899	1	79.972
326036	Siphoviridae Staphylococcus phage phiETA2	dsDNA	phiETA2	NC_008798	Firmicutes	Staphylococcaceae	dsDNA viruses, no RNA stage	Siphoviridae		34.2794	43265	133.58	3.08747	0.489603	186	0.0730688	0.00168887	1.08697	2.40862	416	401	43265	1510899	34.922	8123.11	44.08	0.47145	7.9992e+08	135.975	3.894	0	34.641
326037	Siphoviridae Staphylococcus phage phiETA3	dsDNA	phiETA3	NC_008799	Firmicutes	Staphylococcaceae	dsDNA viruses, no RNA stage	Siphoviridae		34.899	43282	89.0031	2.05635	0.313098	185	0.0701772	0.00162139	0.625836	2.08136	418	434	43282	939327	21.7025	5077.44	42.85	0.510798	4.5409e+08	102.429	4.72	0	89.423
326574	Bacteriophage SH1	dsDNA	SH1	NC_007217	Euryarchaeota	Halobacteriaceae	dsDNA viruses, no RNA stage	Unclassified	Lytic	68.3836	30889	789.512	25.5596	1.40755	184	0.186807	0.0060477	6.75868	2.53393	419	30	30889	5730135	185.507	31142	99.78	0.75449	8.02221e+08	161.158	0.869	142	5.609
329254	Siphoviridae Xanthomonas phage OP1	dsDNA	OP1	NC_007709	Proteobacteria	Xanthomonadaceae	dsDNA viruses, no RNA stage	Siphoviridae		51.0746	43785	208.052	4.75168	0.676847	220	0.428075	0.00977675	1.40401	1.9975	294	331	43785	2452878	56.021	11149.4	54.68	0.581926	1.44395e+09	181.601	3.242	1	40.499
329864	Podoviridae Salmonella phage SE1	dsDNA	SE1	NC_011802	Proteobacteria	Enterobacteriaceae	dsDNA viruses, no RNA stage	Podoviridae		46.9851	41941	448.324	10.6894	1.02895	251	1.28016	0.0305229	1.82804	1.20694	116	125	41941	6013938	143.39	23959.9	76.87	0.406899	1.34823e+10	566.98	3.954	6	35.242
329886	Vibriophage VP4	dsDNA	VP4	NC_007149	Proteobacteria	Vibrionaceae	dsDNA viruses, no RNA stage	Podoviridae	Temperate	42.612	39503	713.479	18.0614	1.25675	225	0.641211	0.016232	8.61829	3.57546	258	72	39503	5812455	147.14	25833.1	57.61	0.765252	2.97798e+09	274.569	1.866	1	4.463
330395	unclassified SPO1-like viruses Listeria phage P100	dsDNA	P100	DQ004855	Firmicutes	Listeriaceae	dsDNA viruses, no RNA stage	Myoviridae	Lytic	36.0394	131384	954.696	7.26646	0.861323	246	2.42016	0.0184205	3.80413	1.17946	140	210	131384	17173827	130.715	69812.3	39.55	0.421631	6.32738e+10	693.973	5.309	0	53.1
330396	Siphoviridae Listeria phage B025	dsDNA	B025	NC_009812	Firmicutes	Listeriaceae	dsDNA viruses, no RNA stage	Siphoviridae		35.0995	42653	1207.79	28.3166	1.45204	256	1.65245	0.0387417	10.7317	2.63009	90	23	42653	8841387	207.286	34536.7	60.32	0.303865	1.62323e+11	1950.83	9.411	1	208.208
330397	Siphoviridae Listeria phage B054	dsDNA	B054	NC_009813	Firmicutes	Listeriaceae	dsDNA viruses, no RNA stage	Siphoviridae		36.2119	48172	372.023	7.72281	0.887776	247	1.09786	0.0227903	1.18015	0.938987	139	186	48172	4903947	101.801	19854	58.36	0.317798	3.09364e+10	801.387	7.872	1	158.411
330398	Siphoviridae Listeria phage P35	dsDNA	P35	NC_009814	Firmicutes	Listeriaceae	dsDNA viruses, no RNA stage	Siphoviridae		40.8185	35822	37.3399	1.04237	0.0180236	174	0.0335797	0.000937405	0.202467	1.60499	430	464	35822	396987	11.0822	2281.53	33.96	0.558723	6.67525e+07	43.168	3.895	0	58.478
330399	Siphoviridae Listeria phage A006	dsDNA	A006	NC_009815	Firmicutes	Listeriaceae	dsDNA viruses, no RNA stage	Siphoviridae		35.4973	38124	188.11	4.93416	0.693213	218	0.289849	0.00760281	1.08012	1.69962	315	312	38124	1994706	52.3215	9150.03	46.2	0.476644	2.74404e+09	268.288	5.128	0	91.984
331627	Caudovirales Xanthomonas phage OP2	dsDNA	OP2	NC_007710	Proteobacteria	Xanthomonadaceae	dsDNA viruses, no RNA stage			60.8816	46643	199.252	4.27185	0.630616	226	0.473345	0.0101483	1.03844	1.54266	248	353	46643	2784774	59.704	12322	56.58	0.316531	8.68317e+09	431.47	7.227	1	120.318
332032	Burkholderia pseudomallei phage phi52237	dsDNA	phi52237	NC_007145	Proteobacteria	Burkholderiaceae	dsDNA viruses, no RNA stage	Myoviridae	Temperate	64.8184	37639	151.18	4.01658	0.603857	209	0.2181	0.00579451	0.987058	1.93259	369	361	37639	1637343	43.5012	7834.18	93.13	0.818202	2.64584e+08	83.843	1.927	23	47.738
335797	unclassified Lambda-like viruses Burkholderia phage KS9	dsDNA	KS9	NC_013055	Proteobacteria	Burkholderiaceae	dsDNA viruses, no RNA stage	Siphoviridae	Temperate	60.6803	39896	712.175	17.8508	1.25166	267	2.19468	0.0550099	2.77581	1.15371	47	76	39896	9458676	237.083	35425.8	81.66	0.364072	4.8339e+10	1100.75	4.643	11	55.028
337828	Bacteriophage JK06	dsDNA	JK06	NC_007291	Proteobacteria	Enterobacteriaceae	dsDNA viruses, no RNA stage	Siphoviridae		44.0007	46072	106.443	2.31036	0.36368	203	0.118833	0.00257929	1.10483	3.07234	386	428	46072	902859	19.5967	4447.58	47.56	0.649657	1.37482e+08	54.627	2.788	0	23.027
338473	unclassified Picovirinae Actinomyces phage Av-1	dsDNA	Av-1	NC_009643	Actinobacteria	Actinomycetaceae	dsDNA viruses, no RNA stage	Podoviridae		49.5021	17171	13.1293	0.76462	-0.116554	25	0	0	0.26377	5.9467	484	473	17171	127854	7.44593	5114.16	45	0.592266	2.78683e+06	12.74	1.711	0	3.028
340054	Podoviridae Bacteriophage APSE-2	dsDNA	APSE-2	NC_011551	Proteobacteria	Enterobacteriaceae	dsDNA viruses, no RNA stage	Podoviridae		42.9102	39867	244.78	6.13991	0.788162	220	0.211755	0.00531153	2.47494	2.99282	294	261	39867	1988082	49.8679	9036.74	80.42	0.700123	5.23681e+08	114.612	2.298	10	38.765
340435	Myoviridae Microcystis phage Ma-LMM01	dsDNA	Ma-LMM01	NC_008562	Cyanobacteria	Unclassified Cyanobacteria	dsDNA viruses, no RNA stage	Myoviridae		45.953	162109	1468.36	9.05788	0.957027	278	4.08311	0.0251875	5.67269	1.14353	22	152	162109	18593280	114.696	66882.3	27.55	0.459378	7.60572e+10	684.964	5.972	0	108.787
341698	Siphoviridae Streptococcus phage MM1 1998	dsDNA	MM1_1998	DQ113772	Firmicutes	Streptococcaceae	dsDNA viruses, no RNA stage	Siphoviridae		38.1097	38893	452.462	11.6335	1.06571	243	0.879767	0.0226202	2.07576	1.35796	151	117	38893	4255896	109.426	17514	61.58	0.466616	1.00199e+10	507.576	4.639	1	44.301
342564	P2-like viruses Pasteurella phage F108	dsDNA	F108	NC_008193	Proteobacteria	Pasteurellaceae	dsDNA viruses, no RNA stage	Myoviridae	Temperate	42.1046	30505	108.448	3.5551	0.550852	200	0.171844	0.00563329	2.00167	5.46337	394	377	30505	839232	27.5113	4196.16	52.75	0.343624	1.80897e+09	243.521	8.852	1	207.196
343516	Podoviridae Enterobacteria phage phiV10	dsDNA	phiV10	NC_007804	Proteobacteria	Enterobacteriaceae	dsDNA viruses, no RNA stage	Podoviridae		48.972	39104	319.992	8.18311	0.912918	242	0.485297	0.0124104	2.41279	2.23188	155	170	39104	3016500	77.1404	12464.9	76.87	0.642109	8.19204e+08	144.741	1.876	10	6.561
344021	T7-like viruses Enterobacteria phage K1F	dsDNA	K1F	AM084414	Proteobacteria	Enterobacteriaceae	dsDNA viruses, no RNA stage	Podoviridae	Lytic	49.7771	39699	674.292	16.9851	1.23007	220	0.573963	0.0144579	8.5766	3.76495	294	88	39699	5573844	140.403	25335.7	64.6	0.649685	2.94344e+09	272.297	1.939	3	5.07
344022	Autographivirinae Enterobacteria phage K1E	dsDNA	K1E	NC_007637	Proteobacteria	Enterobacteriaceae	dsDNA viruses, no RNA stage	Podoviridae		45.0531	45251	247.607	5.47187	0.738135	208	0.185972	0.00410979	2.75204	3.28991	373	288	45251	2367867	52.3274	11384	49.29	0.582616	8.1124e+08	133.895	2.559	0	14.821
345922	Siphoviridae Bacillus phage Fah	dsDNA	Fah	NC_007814	Firmicutes	Bacillaceae	dsDNA viruses, no RNA stage	Siphoviridae		34.945	37974	124.76	3.28541	0.51659	197	0.0978209	0.002576	0.984754	2.33638	398	392	37974	1441746	37.9667	7318.51	53.38	0.589865	5.09253e+08	115.806	3.05	1	49.836
347324	Siphoviridae Pseudomonas phage F10	dsDNA	F10	NC_007805	Proteobacteria	Pseudomonadaceae	dsDNA viruses, no RNA stage	Siphoviridae		62.0832	39199	384.258	9.80276	0.991348	242	1.07244	0.0273589	1.54489	1.19005	155	140	39199	5729565	146.166	23675.9	89.22	0.363513	1.73913e+10	666.091	4.557	5	62.568
347325	Siphoviridae Pseudomonas phage 73	dsDNA	73	NC_007806	Proteobacteria	Pseudomonadaceae	dsDNA viruses, no RNA stage	Siphoviridae		53.5594	42999	166.51	3.87242	0.587982	217	0.356678	0.00829503	1.00448	1.78563	324	370	42999	1821732	42.3668	8395.08	70.98	0.620567	1.24264e+09	170	4.013	4	135.376
347326	Podoviridae Pseudomonas phage 119X	dsDNA	119X	NC_007807	Proteobacteria	Pseudomonadaceae	dsDNA viruses, no RNA stage	Podoviridae		44.8933	43365	25.5698	0.589642	-0.229412	147	0	0	0.19386	2.24415	456	477	43365	245007	5.64988	1666.71	25.78	0.219897	1.06037e+08	49.45	8.752	0	189.298
347328	Siphoviridae Pseudomonas phage M6	dsDNA	M6	NC_007809	Proteobacteria	Pseudomonadaceae	dsDNA viruses, no RNA stage	Siphoviridae		64.4635	59446	1194.11	20.0872	1.30292	266	2.67588	0.0450137	9.03682	2.24009	51	59	59446	10936509	183.974	41114.7	99.15	0.600837	1.39977e+10	485.256	2.638	47	31.277
347329	Myoviridae Pseudomonas phage F8	dsDNA	F8	NC_007810	Proteobacteria	Pseudomonadaceae	dsDNA viruses, no RNA stage	Myoviridae		54.9436	66015	525.124	7.95462	0.900619	253	1.37588	0.020842	1.83146	1.03235	104	179	66015	8980350	136.035	35495.5	57.17	0.285088	3.5162e+10	729.825	5.365	1	60.275
347962	Siphoviridae Bacillus phage Gamma	dsDNA	Gamma	DQ222855	Firmicutes	Bacillaceae	dsDNA viruses, no RNA stage	Siphoviridae		35.6319	38067	841.837	22.1146	1.34468	220	0.850962	0.0223543	5.56187	1.95562	294	50	38067	13438800	353.03	61085.5	56.8	0.180288	1.72622e+11	2129.51	6.032	1	48.46
347966	Siphoviridae Bacillus phage Cherry	dsDNA	Cherry	NC_007457	Firmicutes	Bacillaceae	dsDNA viruses, no RNA stage	Siphoviridae		35.2642	36615	145.601	3.97654	0.599506	183	0.04184	0.0011427	1.58876	3.22988	421	364	36615	1492299	40.7565	8154.64	51.47	0.556316	8.81576e+08	155.169	3.807	1	128.877
348058	P22-like viruses Salmonella phage epsilon34	dsDNA	epsilon34	NC_011976	Proteobacteria	Enterobacteriaceae	dsDNA viruses, no RNA stage	Podoviridae	Temperate	47.2638	43016	1116.2	25.9485	1.41411	275	1.86734	0.0434105	9.66875	2.56401	27	29	43016	7826145	181.936	28458.7	74.87	0.389538	7.69802e+10	1337.76	7.353	6	176.295
348137	Siphoviridae Burkholderia phage Bcep176	dsDNA	Bcep176	NC_007497	Proteobacteria	Burkholderiaceae	dsDNA viruses, no RNA stage	Siphoviridae		61.5391	44856	270.695	6.03476	0.78066	239	0.4887	0.0108949	1.78019	1.9466	177	266	44856	2885046	64.318	12071.3	77.4	0.528244	3.06326e+09	261.328	4.063	4	106.291
355246	unclassified T1-like viruses Enterobacteria phage RTP	dsDNA	RTP	NC_007603	Proteobacteria	Enterobacteriaceae	dsDNA viruses, no RNA stage	Siphoviridae	Lytic	44.2827	46219	127.532	2.75929	0.440797	216	0.157404	0.0034056	1.09678	2.54563	329	411	46219	1075959	23.2796	4981.29	50.76	0.592371	1.69667e+08	60.589	2.603	1	17.564
359961	Siphoviridae Bacillus phage WBeta	dsDNA	WBeta	NC_007734	Firmicutes	Bacillaceae	dsDNA viruses, no RNA stage	Siphoviridae		35.2583	40867	799.472	19.5628	1.29143	222	0.850962	0.0208227	4.89228	1.81134	275	62	40867	13203132	323.076	59473.6	55.95	0.172131	1.70088e+11	2040.12	6.315	1	54.134
359962	Siphoviridae Bacillus phage Gamma isolate d'Herelle	dsDNA	Gamma_d'Herelle	DQ289556	Firmicutes	Bacillaceae	dsDNA viruses, no RNA stage	Siphoviridae		35.1296	37373	152.105	4.06992	0.609586	195	0.0955756	0.00255734	1.58839	3.09105	401	359	37373	1589154	42.5214	8149.51	53.3	0.553465	1.04181e+09	166.963	3.927	1	103.47
360398	Staphylococcus phage phiPVL108	dsDNA	phiPVL108	NC_008689	Firmicutes	Staphylococcaceae	dsDNA viruses, no RNA stage	Siphoviridae		33.4686	44857	278.33	6.20483	0.79273	227	0.495559	0.0110475	1.50568	1.60127	242	258	44857	3485808	77.7093	15356	54.46	0.462005	8.96308e+09	447.011	5.752	1	212.75
363555	Siphoviridae Lactobacillus phage KC5a	dsDNA	KC5a	NC_007924	Firmicutes	Lactobacillaceae	dsDNA viruses, no RNA stage	Siphoviridae		36.8969	38239	82.9449	2.16912	0.336283	191	0.0577214	0.00150949	0.549859	1.96225	410	431	38239	908460	23.7574	4756.34	55.67	0.655939	2.40257e+08	79.267	3.337	1	50.772
365048	Caudovirales Geobacillus phage GBSV1	dsDNA	GBSV1	NC_008376	Firmicutes	Bacillaceae	dsDNA viruses, no RNA stage			44.3791	34683	374.199	10.7891	1.03299	226	0.519319	0.0149733	2.30641	1.82442	248	123	34683	4420839	127.464	19561.2	73.76	0.626411	6.61392e+09	436.694	3.426	6	55.771
369257	T7-like viruses Yersinia phage Berlin	dsDNA	Berlin	NC_008694	Proteobacteria	Enterobacteriaceae	dsDNA viruses, no RNA stage	Podoviridae	Lytic	47.1891	38564	709.528	18.3987	1.26479	229	0.638072	0.0165458	8.81579	3.67776	232	69	38564	5476482	142.01	23914.8	69.37	0.656642	2.55115e+09	257.207	1.811	5	4.561
370623	Siphoviridae Streptomyces phage mu1/6	dsDNA	mu1/6	NC_007967	Actinobacteria	Streptomycetaceae	dsDNA viruses, no RNA stage	Siphoviridae		71.1944	38194	2385.12	62.4475	1.79552	221	0.877655	0.0229789	17.4771	2.16895	284	9	38194	19481061	510.056	88149.6	100	0.886165	1.33141e+10	590.425	1.158	376	36.659
372457	Siphoviridae Streptococcus phage M102	dsDNA	M102	NC_012884	Firmicutes	Streptococcaceae	dsDNA viruses, no RNA stage	Siphoviridae		39.2108	31147	59.6382	1.91473	0.282108	187	0.0982459	0.00315426	0.40404	2.00536	414	439	31147	710157	22.8002	3797.63	33.36	0.318095	7.6029e+08	156.239	6.853	0	105.185
373403	Siphoviridae Mycobacterium phage 244	dsDNA	244	NC_008194	Actinobacteria	Mycobacteriaceae	dsDNA viruses, no RNA stage	Siphoviridae		62.9365	74483	1541.06	20.6901	1.31576	268	3.36031	0.0451151	8.70729	1.67246	42	56	74483	19569690	262.74	73021.2	96.64	0.385659	1.63842e+11	1483.16	5.645	21	61.998
373404	Myoviridae Mycobacterium phage Catera	dsDNA	Catera	NC_008207	Actinobacteria	Mycobacteriaceae	dsDNA viruses, no RNA stage	Myoviridae		64.7354	153766	2464.69	16.0288	1.2049	262	3.47826	0.0226205	13.7781	1.65471	68	96	153766	23809584	154.843	90876.3	99.67	0.682443	4.92717e+10	566.07	3.656	65	134.608
373405	Siphoviridae Mycobacterium phage Che12	dsDNA	Che12	NC_008203	Actinobacteria	Mycobacteriaceae	dsDNA viruses, no RNA stage	Siphoviridae		62.8816	52047	355.258	6.82572	0.834148	242	0.870263	0.0167207	1.61708	1.34735	155	231	52047	3836616	73.7145	15853.8	96.44	0.556378	6.07376e+09	341.614	4.634	11	67.557
373406	Siphoviridae Mycobacterium phage Cooper	dsDNA	Cooper	NC_008195	Actinobacteria	Mycobacteriaceae	dsDNA viruses, no RNA stage	Siphoviridae		69.1058	70654	3023.89	42.7986	1.63143	230	1.28012	0.0181182	25.5509	2.50111	225	14	70654	17970342	254.343	78131.9	100	0.873916	2.95766e+09	204.601	0.804	210	13.443
373407	Siphoviridae Mycobacterium phage Halo	dsDNA	Halo	NC_008202	Actinobacteria	Mycobacteriaceae	dsDNA viruses, no RNA stage	Siphoviridae		66.7218	42289	322.142	7.61764	0.88182	220	0.678097	0.0160348	1.40833	1.29404	294	195	42289	3578241	84.614	16264.7	98.54	0.571448	1.09493e+10	508.844	6.014	24	124.905
373408	Siphoviridae Mycobacterium phage Llij	dsDNA	Llij	NC_008196	Actinobacteria	Mycobacteriaceae	dsDNA viruses, no RNA stage	Siphoviridae		61.5299	56852	304.709	5.35969	0.72914	244	0.281937	0.00495915	3.73258	3.6259	147	292	56852	2162658	38.0401	8863.35	81.89	0.519928	1.57597e+09	166.496	4.377	3	61.328
373409	Siphoviridae Mycobacterium phage Orion	dsDNA	Orion	NC_008197	Actinobacteria	Mycobacteriaceae	dsDNA viruses, no RNA stage	Siphoviridae		66.5103	68427	542.401	7.92671	0.899093	233	0.845218	0.0123521	3.14165	1.71447	198	181	68427	5157894	75.3781	22136.9	99.2	0.664317	8.28787e+09	348.025	4.617	23	190.322
373410	Siphoviridae Mycobacterium phage PBI1	dsDNA	PBI1	NC_008198	Actinobacteria	Mycobacteriaceae	dsDNA viruses, no RNA stage	Siphoviridae		59.711	64494	468.001	7.2565	0.860727	233	1.28451	0.0199168	1.5816	1.00032	198	212	64494	7243428	112.312	31087.7	67.7	0.11372	2.97606e+10	679.304	6.048	1	60.449
373411	Siphoviridae Mycobacterium phage PLot	dsDNA	PLot	NC_008200	Actinobacteria	Mycobacteriaceae	dsDNA viruses, no RNA stage	Siphoviridae		59.6632	64787	466.207	7.19599	0.857091	233	1.26387	0.0195081	1.57347	0.999013	198	215	64787	7141206	110.226	30649	68.9	0.0975295	2.97298e+10	677.416	6.146	1	60.895
373412	Siphoviridae Mycobacterium phage PMC	dsDNA	PMC	NC_008205	Actinobacteria	Mycobacteriaceae	dsDNA viruses, no RNA stage	Siphoviridae		61.4178	56692	132.217	2.3322	0.367766	220	0.210137	0.00370665	0.727899	1.62958	294	426	56692	1418346	25.0185	6447.03	82.18	0.654835	6.8227e+08	109.704	4.385	4	170.598
373413	Siphoviridae Mycobacterium phage Pipefish	dsDNA	Pipefish	NC_008199	Actinobacteria	Mycobacteriaceae	dsDNA viruses, no RNA stage	Siphoviridae		67.3352	69059	586.135	8.48746	0.928778	222	0.430957	0.00624042	4.03578	2.03808	275	165	69059	5342922	77.3675	24067.2	99.82	0.814532	1.28238e+09	136.27	1.761	49	81.608
373414	Siphoviridae Mycobacterium phage Qyrzula	dsDNA	Qyrzula	NC_008204	Actinobacteria	Mycobacteriaceae	dsDNA viruses, no RNA stage	Siphoviridae		68.9632	67188	2540.37	37.8098	1.5776	241	2.11049	0.0314117	18.2739	2.12925	170	18	67188	18015723	268.139	74754	100	0.881184	9.8933e+09	383.732	1.431	197	90.755
373415	Siphoviridae Mycobacterium phage Wildcat	dsDNA	Wildcat	NC_008206	Actinobacteria	Mycobacteriaceae	dsDNA viruses, no RNA stage	Siphoviridae		56.8516	78441	233.616	2.97824	0.47396	220	0.420904	0.00536587	0.910634	1.1538	294	408	78441	3865269	49.2761	17569.4	38.42	0.320568	6.3708e+09	284.989	5.784	0	54.081
374525	Siphoviridae Lactococcus phage ul36.k1	dsDNA	ul36.k1	DQ394806	Firmicutes	Streptococcaceae	dsDNA viruses, no RNA stage	Siphoviridae		35.7087	37131	213.59	5.75235	0.759845	227	0.454963	0.0122529	0.878631	1.21763	242	276	37131	2412222	64.9652	10626.5	61.7	0.4363	7.37228e+09	445.593	6.859	2	170.574
374526	Siphoviridae Lactococcus phage ul36.k1t1	dsDNA	ul36.k1t1	DQ394807	Firmicutes	Streptococcaceae	dsDNA viruses, no RNA stage	Siphoviridae		35.7336	35594	194.298	5.45873	0.737091	213	0.250204	0.00702938	1.13253	1.72534	347	289	35594	2276784	63.9654	10689.1	67.2	0.510694	1.45863e+09	202.437	3.165	3	30.237
374527	Siphoviridae Lactococcus phage ul36.t1	dsDNA	ul36.t1	DQ394808	Firmicutes	Streptococcaceae	dsDNA viruses, no RNA stage	Siphoviridae		35.9886	35992	237.731	6.6051	0.81988	221	0.3799	0.0105551	1.25298	1.56009	284	240	35992	2712483	75.3635	12273.7	68.23	0.531787	2.20917e+09	247.752	3.287	4	28.128
374529	Siphoviridae Lactococcus phage ul36.t1k1	dsDNA	ul36.t1k1	DQ394809	Firmicutes	Streptococcaceae	dsDNA viruses, no RNA stage	Siphoviridae		35.8312	34897	191.323	5.48252	0.73898	209	0.21308	0.00610597	1.17704	1.82102	369	287	34897	2253558	64.5774	10782.6	66.59	0.508827	1.44437e+09	203.447	3.15	3	30.027
376758	Siphoviridae Propionibacterium phage PA6	dsDNA	PA6	NC_009541	Actinobacteria	Propionibacteriaceae	dsDNA viruses, no RNA stage	Siphoviridae		54.0233	29739	281.559	9.46767	0.976243	221	0.391676	0.0131704	1.4437	1.51775	284	146	29739	4570866	153.699	20682.7	94.68	0.277028	3.61359e+10	1102.34	7.172	16	82.053
376821	P2-like viruses Mannheimia phage phiMhaA1-BAA410	dsDNA	phiMHaA1-BAA410	DQ426905	Proteobacteria	Pasteurellaceae	dsDNA viruses, no RNA stage	Myoviridae		41.5809	34600	478.652	13.8339	1.14094	238	0.530994	0.0153466	4.28365	2.64902	181	106	34600	4452216	128.677	18706.8	66.1	0.375457	3.46406e+10	1000.6	7.776	3	140.831
379329	unclassified Lambda-like viruses Stx2-converting phage 86	dsDNA	86	NC_008464	Proteobacteria	Enterobacteriaceae	dsDNA viruses, no RNA stage	Siphoviridae		49.067	60238	1579.73	26.2248	1.41871	259	2.82466	0.0468916	7.63259	1.43015	74	28	60238	25359441	420.987	97912.9	74.29	0.186977	4.577e+11	2756.5	6.548	6	62.572
379501	Siphoviridae Staphylococcus phage phiMR11	dsDNA	phiMR11	NC_010147	Firmicutes	Staphylococcaceae	dsDNA viruses, no RNA stage	Siphoviridae		35.6304	43011	264.245	6.14367	0.788428	245	0.697528	0.0162174	0.942195	1.05542	144	260	43011	3386745	78.7414	13823.4	46.33	0.286489	1.09825e+10	505.32	6.417	0	97.296
382359	Myoviridae Synechococcus phage syn9	dsDNA	syn9	NC_008296	Cyanobacteria	Unclassified Cyanobacteria	dsDNA viruses, no RNA stage	Myoviridae		40.634	177300	17527.6	98.8587	1.99501	289	22.3366	0.125982	96.7385	1.63368	2	3	177300	263897142	1488.42	913139	99.44	0.769279	9.21781e+11	2280.14	1.532	372	5.392
382685	Siphoviridae Lactococcus phage Q54	dsDNA	Q54	NC_008364	Firmicutes	Streptococcaceae	dsDNA viruses, no RNA stage	Siphoviridae		37.0991	26537	201.97	7.61087	0.881435	229	0.604845	0.0227925	0.68429	1.00287	232	196	26537	3114429	117.362	13600.1	26.86	0.19581	6.86726e+09	508.714	4.335	0	28.451
384848	Siphoviridae Corynebacterium phage P1201	dsDNA	P1201	NC_009816	Actinobacteria	Corynebacteriaceae	dsDNA viruses, no RNA stage	Siphoviridae		50.9188	70579	979.957	13.8845	1.14253	256	2.36742	0.0335428	6.85555	2.07075	90	105	70579	13460001	190.708	52578.1	46.63	0.393665	6.50975e+10	960.39	5.036	0	70.33
386792	Autographivirinae Pseudomonas phage LKD16	dsDNA	LKD16	NC_009935	Proteobacteria	Pseudomonadaceae	dsDNA viruses, no RNA stage	Podoviridae		62.3171	43200	214.885	4.9742	0.696723	216	0.373821	0.00865326	1.85048	2.549	329	308	43200	1956942	45.2996	9059.92	88.73	0.526452	1.03742e+09	154.967	3.421	6	79.658
386793	Autographivirinae Pseudomonas phage LKA1	dsDNA	LKA1	NC_009936	Proteobacteria	Pseudomonadaceae	dsDNA viruses, no RNA stage	Podoviridae		60.9021	41593	218.385	5.25052	0.720202	222	0.391514	0.00941298	1.58935	2.15422	275	295	41593	2149797	51.6865	9683.77	69.87	0.397474	3.40815e+09	286.256	5.538	2	153.451
387905	Siphoviridae Staphylococcus phage phiNM	dsDNA	phiNM	NC_008583	Firmicutes	Staphylococcaceae	dsDNA viruses, no RNA stage	Siphoviridae		34.1565	43128	117.13	2.71588	0.433911	174	0.0318437	0.000738353	1.01896	2.575	430	413	43128	1230171	28.5237	7069.95	42.3	0.444497	6.45129e+08	122.306	4.288	0	51.231
387908	Siphoviridae Staphylococcus aureus phage phiNM2	dsDNA	phiNM2	DQ530360	Firmicutes	Staphylococcaceae	dsDNA viruses, no RNA stage	Siphoviridae		34.5857	43145	136.607	3.16623	0.500542	192	0.0723828	0.00167766	1.00724	2.18248	409	396	43145	1494681	34.6432	7784.8	44.15	0.446847	9.0807e+08	145.077	4.188	0	40.845
387909	Siphoviridae Staphylococcus phage phiNM3	dsDNA	phiNM3	NC_008617	Firmicutes	Staphylococcaceae	dsDNA viruses, no RNA stage	Siphoviridae		32.9929	44061	265.003	6.01445	0.779196	238	0.605241	0.0137364	0.901511	1.00696	181	268	44061	3656025	82.9764	15361.4	51.78	0.44542	8.87536e+09	448.819	5.409	1	73.205
387910	Siphoviridae Staphylococcus aureus phage phiNM4	dsDNA	phiNM4	DQ530362	Firmicutes	Staphylococcaceae	dsDNA viruses, no RNA stage	Siphoviridae		34.738	43189	66.8008	1.54671	0.189409	168	0.0242945	0.000562516	0.510912	2.2639	433	449	43189	613596	14.2072	3652.36	41.08	0.53485	1.92472e+08	66.758	4.699	0	163.997
388452	Podoviridae Lactococcus phage KSY1	dsDNA	KSY1	NC_009817	Firmicutes	Streptococcaceae	dsDNA viruses, no RNA stage	Podoviridae		35.1108	79232	186.026	2.34786	0.370673	208	0.456858	0.00576608	0.733902	1.16777	373	425	79232	2467878	31.1475	11864.8	16.82	0.172682	8.08787e+09	319.499	10.258	0	174.084
389469	unclassified Lambda-like viruses Pseudomonas phage DMS3	dsDNA	DMS3	NC_008717	Proteobacteria	Pseudomonadaceae	dsDNA viruses, no RNA stage	Siphoviridae	Temperate	64.2647	36415	111.006	3.04835	0.484065	179	0.0691323	0.00189846	0.729764	1.94594	426	403	36415	849132	23.3182	4743.75	95.59	0.801472	2.60855e+07	26.765	1.148	14	7.242
390978	P2-like viruses Mannheimia phage phiMHaA1	dsDNA	phiMHaA1	NC_008201	Proteobacteria	Pasteurellaceae	dsDNA viruses, no RNA stage	Myoviridae		41.567	34525	218.37	6.32498	0.801059	232	0.405191	0.0117362	1.69875	2.30266	212	255	34525	2540370	73.5806	10949.9	63.74	0.337311	1.03232e+10	546.822	7.432	2	114.569
393598	P2-like viruses Aeromonas phage phiO18P	dsDNA	phiO18P	NC_009542	Proteobacteria	Aeromonadaceae	dsDNA viruses, no RNA stage	Myoviridae		61.7449	33985	326.945	9.62027	0.983187	229	0.519393	0.015283	2.72942	2.47108	232	142	33985	2573208	75.716	11236.7	95.09	0.637191	4.60438e+09	368.085	4.861	24	103.476
396034	Caudovirales Bacillus virus 1	dsDNA	virus 1	NC_009737	Firmicutes	Bacillaceae	dsDNA viruses, no RNA stage			44.8495	35055	300.986	8.5861	0.933796	230	0.330224	0.00942016	1.98138	1.94856	225	161	35055	3192027	91.0577	13878.4	69.81	0.582471	3.99002e+09	337.379	3.705	4	111.422
396359	Clostridium phage phiSM101	dsDNA	phiSM101	NC_008265	Firmicutes	Clostridiaceae	dsDNA viruses, no RNA stage			28.1293	38092	129.23	3.39259	0.530531	200	0.175095	0.00459663	0.842027	1.92865	394	386	38092	1886205	49.5171	9431.02	53.69	0.450339	1.21831e+09	178.841	3.612	1	50.032
397353	unclassified Lambda-like viruses Pseudomonas phage MP22	dsDNA	MP22	NC_009818	Proteobacteria	Pseudomonadaceae	dsDNA viruses, no RNA stage	Siphoviridae		64.1902	36409	112.748	3.09672	0.490902	187	0.068136	0.00187141	0.894131	2.34737	414	400	36409	808029	22.1931	4321.01	95.63	0.792899	2.74884e+07	27.477	1.238	12	7.401
398839	Siphoviridae Staphylococcus phage CNPH82	dsDNA	CNPH82	NC_008722	Firmicutes	Staphylococcaceae	dsDNA viruses, no RNA stage	Siphoviridae		34.6753	43420	331.348	7.63122	0.882594	251	0.859343	0.0197914	1.09179	0.975321	116	192	43420	4273920	98.4321	17027.6	50.69	0.424834	1.24008e+10	534.423	5.429	1	89.823
399183	Myoviridae Escherichia phage rv5	dsDNA	rv5	NC_011041	Proteobacteria	Enterobacteriaceae	dsDNA viruses, no RNA stage	Myoviridae		43.5609	137947	775.685	5.62307	0.749973	252	1.85126	0.0134201	4.18758	1.59797	113	282	137947	10350924	75.0355	41075.1	69.25	0.478776	1.83743e+10	364.965	4.864	4	95.127
399185	Siphoviridae Staphylococcus phage PH15	dsDNA	PH15	NC_008723	Firmicutes	Staphylococcaceae	dsDNA viruses, no RNA stage	Siphoviridae		34.9084	44041	322.881	7.33138	0.865186	242	0.843116	0.0191439	1.04699	0.959822	155	207	44041	4412040	100.18	18231.6	48.41	0.39981	1.20275e+10	522.595	5.217	0	66.348
400567	Podoviridae Phormidium phage Pf-WMP4	dsDNA	Pf-WMP4	NC_008367	Cyanobacteria	Unclassified Cyanobacteria	dsDNA viruses, no RNA stage	Podoviridae		51.8027	40938	39.7405	0.970749	-0.0128929	154	0.0326476	0.00079749	0.281237	2.09475	449	470	40938	447966	10.9425	2908.87	19.29	0.366734	1.8157e+08	66.598	6.086	0	87.509
403905	Siphoviridae Streptococcus phage P9	dsDNA	P9	NC_009819	Firmicutes	Streptococcaceae	dsDNA viruses, no RNA stage	Siphoviridae		39.6507	40539	263.509	6.50014	0.812923	216	0.256465	0.00632639	1.55909	1.75133	329	244	40539	2870841	70.8168	13290.9	58.93	0.554697	1.73943e+09	207.144	2.925	1	48.808
405947	Siphoviridae Staphylococcus phage 80	dsDNA	80	DQ908929	Firmicutes	Staphylococcaceae	dsDNA viruses, no RNA stage	Siphoviridae		35.5648	42140	98.1008	2.32797	0.366978	197	0.0952453	0.00226021	0.628052	1.89503	398	427	42140	980715	23.2728	4978.25	41.37	0.563785	4.03759e+08	97.886	4.206	0	66.285
406340	P2-like viruses Ralstonia phage phiRSA1	dsDNA	phiRSA1	NC_009382	Proteobacteria	Burkholderiaceae	dsDNA viruses, no RNA stage	Myoviridae		65.3483	38760	358.916	9.25995	0.966608	237	0.364443	0.00940255	2.05423	1.69414	184	149	38760	2873142	74.1265	12123	97.36	0.830776	3.86359e+08	99.841	1.347	48	21.598
407392	Myoviridae Thermus phage phiYS40	dsDNA	phiYS40	NC_008584	Deinococcus-Thermus	Thermaceae	dsDNA viruses, no RNA stage	Myoviridae		32.586	152372	1170.72	7.68332	0.885549	272	2.96954	0.0194887	4.08221	1.03213	34	188	152372	17464734	114.619	64208.6	29.77	0.437402	6.79841e+10	667.963	5.828	0	85.249
413066	Caudovirales Streptococcus phage SMP	dsDNA	SMP	NC_008721	Firmicutes	Streptococcaceae	dsDNA viruses, no RNA stage			41.6114	36216	205.205	5.66613	0.753287	220	0.289541	0.00799482	1.24228	1.79194	294	279	36216	2269668	62.6703	10316.7	55.99	0.503042	1.9099e+09	229.647	3.664	1	48.293
414970	unclassified Lambda-like viruses Enterobacteria phage cdtI	dsDNA	cdtI	NC_009514	Proteobacteria	Enterobacteriaceae	dsDNA viruses, no RNA stage	Siphoviridae	Temperate	49.1164	47021	797.472	16.9599	1.22942	259	1.44705	0.0307746	4.71535	1.75021	74	89	47021	11103852	236.147	42872	86.52	0.415689	1.40769e+11	1730.26	7.327	26	142.812
417280	Myoviridae Burkholderia ambifaria phage BcepF1	dsDNA	BcepF1	NC_009015	Proteobacteria	Burkholderiaceae	dsDNA viruses, no RNA stage	Myoviridae		55.8931	72415	601.869	8.31139	0.919674	259	1.55598	0.021487	2.05428	1.0103	74	169	72415	9364908	129.323	36157.9	50.7	0.276128	4.17457e+10	759.267	5.871	1	63.33
418443	Autographivirinae Erwinia phage Era103	dsDNA	Era103	NC_009014	Proteobacteria	Enterobacteriaceae	dsDNA viruses, no RNA stage	Podoviridae		49.8383	45445	278.846	6.1359	0.787879	222	0.264749	0.00582571	3.0892	3.27924	275	262	45445	2360322	51.938	10632.1	46.99	0.569424	7.28346e+08	126.599	2.438	0	13.685
423476	Siphoviridae Streptococcus phage phi3396	dsDNA	phi3396	NC_009018	Firmicutes	Streptococcaceae	dsDNA viruses, no RNA stage	Siphoviridae		37.4818	38528	130.263	3.381	0.529045	212	0.294867	0.00765331	0.553664	1.2581	354	388	38528	1821855	47.2865	8593.66	46.58	0.440096	2.37033e+09	248.04	5.245	0	59.207
424716	Siphoviridae Salmonella phage Vi II-E1	dsDNA	Vi II-E1	NC_010495	Proteobacteria	Enterobacteriaceae	dsDNA viruses, no RNA stage	Siphoviridae		46.1255	45051	307.296	6.82107	0.833852	251	0.753797	0.0167321	1.63452	1.57444	116	232	45051	3431013	76.1584	13669.4	85.95	0.367978	1.5828e+10	592.741	7.783	6	139.627
424944	Siphoviridae Salmonella phage SETP3	dsDNA	SETP3	NC_009232	Proteobacteria	Enterobacteriaceae	dsDNA viruses, no RNA stage	Siphoviridae		49.852	42572	243.313	5.71532	0.757041	227	0.195113	0.00458312	2.28506	2.77987	242	278	42572	1842759	43.2857	8117.88	66.15	0.610265	6.03045e+08	119.019	2.75	6	79.787
431891	unclassified Lambda-like viruses Burkholderia phage phi644-2	dsDNA	phi644-2	NC_009235	Proteobacteria	Burkholderiaceae	dsDNA viruses, no RNA stage	Siphoviridae	Temperate	60.4491	48674	296.827	6.09826	0.785206	244	0.528364	0.0108552	2.13466	2.12871	147	264	48674	3746400	76.9692	15354.1	74.06	0.507946	5.54642e+09	337.569	4.386	4	122.743
431892	P2-like viruses Burkholderia phage phiE12-2	dsDNA	phiE12-2	NC_009236	Proteobacteria	Burkholderiaceae	dsDNA viruses, no RNA stage	Myoviridae	Temperate	64.6171	36690	183.235	4.99415	0.698462	222	0.266863	0.00727345	1.39638	2.25572	275	306	36690	1768833	48.2102	7967.72	91.14	0.755927	7.08067e+08	138.921	2.882	20	134.887
431893	P2-like viruses Burkholderia phage phiE202	dsDNA	phiE202	NC_009234	Proteobacteria	Burkholderiaceae	dsDNA viruses, no RNA stage	Myoviridae		65.4291	35741	168.681	4.71953	0.673899	215	0.200219	0.00560193	1.14509	2.00939	336	334	35741	1662648	46.5193	7733.25	94.02	0.801308	2.39541e+08	81.868	1.76	28	43.503
431894	Myoviridae Burkholderia phage phiE255	dsDNA	phiE255	NC_009237	Proteobacteria	Burkholderiaceae	dsDNA viruses, no RNA stage	Myoviridae		63.0508	37446	265.753	7.09696	0.851072	250	0.825487	0.0220447	0.905685	1.00877	125	219	37446	4181862	111.677	16727.4	93.47	0.394916	2.70158e+10	849.399	7.606	11	129.901
437329	Siphoviridae Burkholderia phage BcepGomr	dsDNA	BcepGomr	NC_009447	Proteobacteria	Burkholderiaceae	dsDNA viruses, no RNA stage	Siphoviridae		56.2941	52414	373.179	7.11983	0.852469	254	1.05952	0.0202145	1.51597	1.20244	100	218	52414	4715064	89.9581	18563.2	62.16	0.450022	1.48221e+10	531.783	5.911	2	122.509
438482	unclassified Autographivirinae Synechococcus phage Syn5	dsDNA	Syn5	NC_009531	Cyanobacteria	Unclassified Cyanobacteria	dsDNA viruses, no RNA stage	Podoviridae		54.9704	46214	1440.74	31.1754	1.49381	229	1.04167	0.0225401	24.8085	5.09691	232	21	46214	14745258	319.065	64389.8	93.24	0.691553	1.74044e+10	613.687	1.923	35	31.305
439809	Siphoviridae Mycobacterium phage Tweety	dsDNA	Tweety	NC_009820	Actinobacteria	Mycobacteriaceae	dsDNA viruses, no RNA stage	Siphoviridae	Temperate	61.7392	58692	882.722	15.0399	1.17724	242	1.23549	0.0210503	6.07483	2.03705	155	102	58692	12782841	217.795	52821.7	86.9	0.304511	1.4172e+11	1553.93	7.135	4	104.545
440250	Podoviridae Phormidium phage Pf-WMP3	dsDNA	Pf-WMP3	NC_009551	Cyanobacteria	Unclassified Cyanobacteria	dsDNA viruses, no RNA stage	Podoviridae		46.4797	43249	67.1467	1.55256	0.191048	189	0.0787215	0.00182019	0.506135	2.23117	412	448	43249	548358	12.6791	2901.37	33.58	0.625841	9.17158e+07	46.051	3.632	0	28.69
442493	Enterococcus phage phiEF24C	dsDNA	phiEF24C	NC_009904	Firmicutes	Enterococcaceae	dsDNA viruses, no RNA stage	Myoviridae		35.7375	142072	634.109	4.46329	0.649656	244	1.52987	0.0107682	2.27239	1.06074	147	345	142072	11475312	80.7711	47030	30.27	0.364041	3.4273e+10	491.161	6.081	0	78.046
444474	Siphoviridae Lactococcus phage phismq86	dsDNA	phismq86	DQ394810	Firmicutes	Streptococcaceae	dsDNA viruses, no RNA stage	Siphoviridae		35.974	33641	203.13	6.03817	0.780905	212	0.226265	0.00672586	1.19491	1.74121	354	265	33641	2435595	72.3996	11488.7	69.01	0.513053	1.46434e+09	208.638	2.882	3	16.678
446529	Siphoviridae Microbacterium phage Min1	dsDNA	Min1	NC_009603	Actinobacteria	Microbacteriaceae	dsDNA viruses, no RNA stage	Siphoviridae		68.3145	46365	974.405	21.016	1.32255	256	2.14033	0.0461627	4.05226	1.23098	90	55	46365	14507598	312.9	56670.3	99.91	0.415851	5.30646e+10	1069.82	3.419	59	26.944
446807	Myoviridae Burkholderia phage BcepNY3	dsDNA	BcepNY3	NC_009604	Proteobacteria	Burkholderiaceae	dsDNA viruses, no RNA stage	Myoviridae		63.6402	47382	232.724	4.91165	0.691227	228	0.352309	0.0074355	1.30465	1.65937	238	316	47382	3061656	64.6164	13428.3	87.88	0.496827	4.33822e+09	302.589	4.683	7	109.575
448384	T4-like viruses Enterobacteria phage Phi1	dsDNA	Phi1	NC_009821	Proteobacteria	Enterobacteriaceae	dsDNA viruses, no RNA stage	Myoviridae	Lytic	40.4992	164270	3700.47	22.5267	1.3527	280	5.41987	0.0329937	17.8422	1.42719	13	40	164270	58610466	356.793	209323	58.79	0.599237	1.46947e+11	945.806	2.651	1	13.976
451705	Myoviridae Enterobacteria phage phiEcoM-GJ1	dsDNA	PhiEcoM-GJ1	NC_010106	Proteobacteria	Enterobacteriaceae	dsDNA viruses, no RNA stage	Myoviridae		44.0227	52975	528.602	9.97833	0.999058	248	0.87461	0.0165099	3.2915	1.84313	134	138	52975	7766916	146.615	31318.2	42.93	0.332549	2.58333e+10	698.326	4.763	0	30.524
458639	Myoviridae Bacillus phage 0305phi8-36	dsDNA	0305phi8-36	NC_009760	Firmicutes	Bacillaceae	dsDNA viruses, no RNA stage	Myoviridae		41.7953	218948	2220.84	10.1432	1.00618	274	7.27699	0.0332362	6.46507	0.861681	30	134	218948	37000452	168.992	135038	35.05	0.400722	1.82831e+11	913.809	5.407	0	55.282
459845	Siphoviridae Streptococcus phage 858	dsDNA	858	NC_010353	Firmicutes	Streptococcaceae	dsDNA viruses, no RNA stage	Siphoviridae		39.7856	35543	113.62	3.19668	0.5047	207	0.174304	0.00490404	0.567049	1.47726	378	395	35543	1333107	37.5069	6440.13	62.97	0.439601	1.12012e+09	177.526	4.733	2	88.468
462590	Siphoviridae Pseudomonas phage YuA	dsDNA	YuA	NC_010116	Proteobacteria	Pseudomonadaceae	dsDNA viruses, no RNA stage	Siphoviridae		64.262	58663	1044.8	17.8102	1.25067	264	2.69239	0.0458959	4.35534	1.2339	57	77	58663	10761333	183.443	40762.6	99.02	0.601363	1.4205e+10	492.088	2.683	44	30.964
466051	Siphoviridae Thermus phage P23-45	dsDNA	P23-45	NC_009803	Deinococcus-Thermus	Thermaceae	dsDNA viruses, no RNA stage	Siphoviridae		57.7618	84201	855.993	10.1661	1.00715	257	2.14689	0.0254972	3.29912	1.14083	84	132	84201	10897980	129.428	42404.6	63.95	0.39568	3.72914e+10	665.501	5.142	1	58.608
466052	Siphoviridae Thermus phage P74-26	dsDNA	P74-26	NC_009804	Deinococcus-Thermus	Thermaceae	dsDNA viruses, no RNA stage	Siphoviridae		57.7587	83319	846.648	10.1615	1.00696	256	2.07037	0.0248488	3.25158	1.1368	90	133	83319	10795047	129.563	42168.2	62.39	0.387407	3.76789e+10	672.481	5.19	1	57.877
467481	Siphoviridae Azospirillum phage Cd	dsDNA	Cd	NC_010355	Proteobacteria	Rhodospirillaceae	dsDNA viruses, no RNA stage	Siphoviridae		63.9315	62337	215.901	3.46345	0.539509	231	0.393472	0.00631201	1.16358	1.59526	217	381	62337	2497281	40.061	10810.7	92.23	0.674723	8.28485e+08	115.285	2.878	7	37.836
469660	Podoviridae Thalassomonas phage BA3	dsDNA	BA3	NC_009990	Proteobacteria	Colwelliaceae	dsDNA viruses, no RNA stage	Podoviridae		40.8892	37313	114.717	3.07445	0.487767	211	0.145553	0.00390086	0.826617	2.13289	362	402	37313	1384068	37.0935	6559.56	71.32	0.631215	4.92069e+08	114.839	3.096	5	75.985
470314	Siphoviridae Xanthomonas phage Xop411	dsDNA	Xop411	NC_009543	Proteobacteria	Xanthomonadaceae	dsDNA viruses, no RNA stage	Siphoviridae		51.9025	44520	200.098	4.49456	0.652687	217	0.399926	0.00898307	1.27679	1.88873	324	343	44520	2282454	51.2681	10518.2	56.76	0.607576	1.36892e+09	175.355	3.42	1	49.209
470865	44AHJD-like phages Staphylococcus phage SAP-2	dsDNA	SAP-2	NC_009875	Firmicutes	Staphylococcaceae	dsDNA viruses, no RNA stage	Podoviridae		28.9441	17938	2.31042	0.1288	-0.890083	32	0	0	0.0305745	3.91706	480	482	17938	28170	1.57041	880.312	24.7	0.523266	503544	5.298	3.374	0	38.781
475178	Siphoviridae Lactococcus phage 1706	dsDNA	1706	NC_010576	Firmicutes	Streptococcaceae	dsDNA viruses, no RNA stage	Siphoviridae		33.6889	55597	53.2243	0.957323	-0.0189414	146	0	0	0.638752	3.55234	458	471	55597	504801	9.07964	3457.54	46.37	0.620097	3.00611e+07	23.253	2.561	0	108.498
476523	Autographivirinae Pseudomonas phage PT5	dsDNA	PT5	NC_011105	Proteobacteria	Pseudomonadaceae	dsDNA viruses, no RNA stage	Podoviridae		62.3318	42954	207.01	4.81934	0.682987	214	0.287666	0.00669707	1.8313	2.61855	342	326	42954	1828782	42.5754	8545.71	89.68	0.535272	7.90801e+08	135.687	3.187	5	59.52
480808	Siphoviridae Mycobacterium phage Giles	dsDNA	Giles	NC_009993	Actinobacteria	Mycobacteriaceae	dsDNA viruses, no RNA stage	Siphoviridae		67.2678	54512	692.807	12.7093	1.10412	227	0.468051	0.0085862	5.05633	2.1603	242	109	54512	6227943	114.249	27435.9	99.55	0.796128	5.37129e+09	313.904	2.748	47	78.906
482058	Myoviridae Ralstonia phage RSL1	dsDNA	RSL1	NC_010811	Proteobacteria	Burkholderiaceae	dsDNA viruses, no RNA stage	Myoviridae		58.021	231256	1385.98	5.99329	0.777665	268	3.8303	0.016563	4.19872	0.896705	42	269	231256	18376098	79.4621	68567.5	59.84	0.495137	5.87542e+10	504.05	6.343	1	132.944
482822	Lambda-like viruses Enterobacteria phage DE3	dsDNA	DE3	EU078592	Proteobacteria	Enterobacteriaceae	dsDNA viruses, no RNA stage	Siphoviridae		51.8835	42925	3191.83	74.3582	1.87133	251	1.23141	0.0286875	41.8515	3.88117	116	8	42925	50497362	1176.41	201185	98.8	0.372478	4.88574e+12	10668.8	9.069	60	112.222
484895	Podoviridae Pseudomonas phage LUZ24	dsDNA	LUZ24	NC_010325	Proteobacteria	Pseudomonadaceae	dsDNA viruses, no RNA stage	Podoviridae	Lytic	52.2477	45625	304.774	6.67997	0.824775	221	0.297202	0.00651402	3.01586	2.92904	284	235	45625	2944353	64.5338	13322.9	54.77	0.59064	1.151e+09	158.833	2.461	1	11.529
487152	Siphoviridae Staphylococcus phage phiMR25	dsDNA	phiMR25	NC_010808	Firmicutes	Staphylococcaceae	dsDNA viruses, no RNA stage	Siphoviridae		34.3264	44342	177.167	3.99546	0.601567	212	0.262792	0.00592647	1.1545	1.92888	354	362	44342	2106012	47.4947	9934.02	47.15	0.464524	2.25707e+09	225.616	4.75	0	77.161
489779	Podoviridae Enterobacteria phage Min27	dsDNA	Min27	NC_010237	Proteobacteria	Enterobacteriaceae	dsDNA viruses, no RNA stage	Podoviridae		49.5039	63395	1235.71	19.4923	1.28986	253	1.84173	0.0290516	6.5701	1.57379	104	63	63395	16423542	259.067	64915.2	75.22	0.155054	2.67877e+11	2055.62	7.935	6	91.035
490103	Podoviridae Enterobacteria phage phiEco32	dsDNA	phiEco32	NC_010324	Proteobacteria	Enterobacteriaceae	dsDNA viruses, no RNA stage	Podoviridae		42.2738	77554	536.236	6.91435	0.839751	249	1.05131	0.0135558	2.98136	1.6457	130	223	77554	7643184	98.5531	30695.5	36.81	0.407416	3.19589e+10	641.943	6.514	0	111.301
490912	unclassified N4-like viruses Silicibacter phage DSS3phi2	dsDNA	DSS3phi2	NC_012697	Proteobacteria	Rhodobacteraceae	dsDNA viruses, no RNA stage	Podoviridae	Lytic	47.9152	74611	568.898	7.62485	0.882232	263	1.25504	0.0168211	2.78955	1.45142	64	193	74611	6851724	91.8326	26052.2	64.57	0.344464	1.92714e+10	508.227	5.534	2	64.629
490913	unclassified N4-like viruses Sulfitobacter phage EE36phi1	dsDNA	EE36phi1	NC_012696	Proteobacteria	Rhodobacteraceae	dsDNA viruses, no RNA stage	Podoviridae	Lytic	47.0399	73325	561.118	7.65247	0.883802	261	1.24689	0.017005	2.68493	1.41635	71	191	73325	6752772	92.0937	25872.7	66.38	0.355914	1.88562e+10	507.112	5.506	2	63.293
491003	Siphoviridae Enterobacteria phage EPS7	dsDNA	EPS7	NC_010583	Proteobacteria	Enterobacteriaceae	dsDNA viruses, no RNA stage	Siphoviridae		39.9005	111382	1106.95	9.93834	0.997314	258	2.33042	0.0209228	4.62193	1.23591	80	139	111382	15066876	135.272	58398.7	49.56	0.547904	3.09667e+10	527.281	3.898	0	37.504
493906	K139-like phages Vibrio phage kappa	dsDNA	kappa	NC_010275	Proteobacteria	Vibrionaceae	dsDNA viruses, no RNA stage	Myoviridae		48.8924	33134	98.7518	2.98038	0.474271	193	0.162986	0.004919	1.33538	4.00269	403	407	33134	803769	24.2581	4164.61	60.41	0.370277	1.55065e+09	216.335	8.918	1	222.908
494269	Siphoviridae Lactococcus phage bIBB29	dsDNA	bIBB29	NC_011046	Firmicutes	Streptococcaceae	dsDNA viruses, no RNA stage	Siphoviridae		34.7244	29305	35.5897	1.21446	0.0843821	118	0	0	0.372723	3.09995	468	459	29305	355335	12.1254	3011.31	21.77	0.232884	9.23279e+07	56.131	4.629	0	32.662
496396	Autographivirinae Pseudomonas phage PT2	dsDNA	PT2	NC_011107	Proteobacteria	Pseudomonadaceae	dsDNA viruses, no RNA stage	Podoviridae		62.182	42961	187.886	4.3734	0.64082	214	0.305747	0.00711685	1.70596	2.68761	342	347	42961	1799058	41.8765	8406.81	86.25	0.522827	7.93515e+08	135.908	3.245	5	59.549
496874	Siphoviridae Lactobacillus phage Lrm1	dsDNA	Lrm1	NC_011104	Firmicutes	Lactobacillaceae	dsDNA viruses, no RNA stage	Siphoviridae		45.49	39989	156.462	3.91261	0.592467	213	0.28615	0.00715571	0.740723	1.40133	347	367	39989	1858977	46.4872	8727.59	58.06	0.449512	4.31021e+09	328.31	7.062	1	183.873
499235	Myoviridae Halomonas phage phiHAP-1	dsDNA	phiHAP-1	NC_010342	Proteobacteria	Halomonadaceae	dsDNA viruses, no RNA stage	Myoviridae		58.9782	39245	191.154	4.87079	0.6876	240	0.52949	0.0134919	0.846617	1.31098	172	322	39245	2505957	63.8542	10441.5	68.96	0.436899	6.76572e+09	415.212	6.503	2	222.802
503388	Podoviridae Lactococcus phage asccphi28	dsDNA	asccphi28	NC_010363	Firmicutes	Streptococcaceae	dsDNA viruses, no RNA stage	Podoviridae		33.6585	18762	1.02338	0.0545454	-1.26324	20	0	0	0.0178627	5.16657	485	487	18762	10809	0.576111	540.45	10.83	0.534284	126826	2.6	4.513	0	32.766
504346	Siphoviridae Pseudomonas phage PAJU2	dsDNA	PAJU2	NC_011373	Proteobacteria	Pseudomonadaceae	dsDNA viruses, no RNA stage	Siphoviridae		56.2639	46872	213.114	4.54673	0.657699	242	0.462748	0.00987259	1.08669	1.50933	155	342	46872	2809152	59.9324	11608.1	68.14	0.501537	1.85273e+09	198.817	3.317	2	34.071
505291	unclassified Lambda-like viruses Pseudomonas phage MP29	dsDNA	MP29	NC_011613	Proteobacteria	Pseudomonadaceae	dsDNA viruses, no RNA stage	Siphoviridae	Temperate	64.329	36632	115.816	3.1616	0.499908	182	0.0668655	0.00182533	0.802483	2.05097	423	397	36632	853728	23.3055	4690.81	95.93	0.83372	2.03934e+07	23.595	1.012	16	4.648
505292	unclassified Lambda-like viruses Pseudomonas phage MP38	dsDNA	MP38	NC_011611	Proteobacteria	Pseudomonadaceae	dsDNA viruses, no RNA stage	Siphoviridae	Temperate	64.514	36885	130.455	3.53681	0.548612	193	0.0910205	0.00246768	0.80566	1.82803	403	378	36885	984705	26.6966	5102.1	95.62	0.798633	3.31825e+07	29.994	1.124	17	5.886
513550	unclassified Tectivirus Bacillus phage AP50	dsDNA	AP50	NC_011523	Firmicutes	Bacillaceae	dsDNA viruses, no RNA stage	Tectiviridae		38.6512	14398	7.02941	0.488222	-0.311383	84	0	0	0.0993399	4.18308	477	478	14398	46275	3.21399	550.893	22	0.467036	1.8679e+06	11.39	3.544	0	22.771
515982	Siphoviridae Mycobacterium phage BPs	dsDNA	BPs	NC_010762	Actinobacteria	Mycobacteriaceae	dsDNA viruses, no RNA stage	Siphoviridae		66.5593	41901	312.66	7.46187	0.872848	220	0.689923	0.0164656	1.30483	1.2353	294	202	41901	3404490	81.2508	15475	98.9	0.555803	1.09304e+10	510.754	6.286	21	124.218
526118	T7-like viruses Morganella phage MmP1	dsDNA	MmP1	NC_011085	Proteobacteria	Enterobacteriaceae	dsDNA viruses, no RNA stage	Podoviridae		46.5409	38233	672.741	17.5958	1.24541	226	0.591451	0.0154697	8.20472	3.61	248	81	38233	5498871	143.825	24331.3	57.54	0.566668	2.89618e+09	275.232	1.914	2	5.132
528321	Siphoviridae Mycobacterium phage Adjutor	dsDNA	Adjutor	NC_010763	Actinobacteria	Mycobacteriaceae	dsDNA viruses, no RNA stage	Siphoviridae		59.7293	64511	469.582	7.2791	0.862078	233	1.27623	0.0197831	1.58584	0.999633	198	209	64511	7272663	112.735	31213.1	68.82	0.116139	2.97705e+10	679.328	6.026	1	60.407
529929	T7-like viruses Salmonella phage phiSG-JL2	dsDNA	phiSG-JL2	NC_010807	Proteobacteria	Enterobacteriaceae	dsDNA viruses, no RNA stage	Podoviridae	Lytic	50.8644	38815	688.092	17.7275	1.24865	233	0.622066	0.0160264	8.20754	3.53068	198	78	38815	5646558	145.474	24234.2	61.51	0.651369	2.89128e+09	272.93	1.876	2	4.822
532074	T7-like viruses Enterobacteria phage BA14	dsDNA	BA14	NC_011040	Proteobacteria	Enterobacteriaceae	dsDNA viruses, no RNA stage	Podoviridae	Lytic	48.7769	39816	737.022	18.5107	1.26742	231	0.584548	0.0146812	9.13553	3.66898	217	68	39816	5592138	140.45	24208.4	68.45	0.629317	2.71136e+09	260.958	1.858	5	4.114
532075	T7-like viruses Enterobacteria phage EcoDS1	dsDNA	EcoDS1	NC_011042	Proteobacteria	Enterobacteriaceae	dsDNA viruses, no RNA stage	Podoviridae		49.944	39252	684.161	17.43	1.2413	223	0.644572	0.0164214	8.67561	3.75347	264	84	39252	5645088	143.817	25314.3	60.79	0.587099	2.95658e+09	274.454	1.908	1	4.826
532076	T7-like viruses Enterobacteria phage 13a	dsDNA	13a	NC_011045	Proteobacteria	Enterobacteriaceae	dsDNA viruses, no RNA stage	Podoviridae	Lytic	48.3896	38841	687.929	17.7114	1.24825	226	0.623256	0.0160463	8.27753	3.56163	248	79	38841	5655255	145.6	25023.3	63.71	0.64839	2.85918e+09	271.319	1.863	3	4.823
532077	T7-like viruses Klebsiella phage K11	dsDNA	K11	NC_011043	Proteobacteria	Enterobacteriaceae	dsDNA viruses, no RNA stage	Podoviridae	Lytic	53.2479	41181	672.369	16.3272	1.21291	231	0.629139	0.0152774	7.93525	3.49337	217	94	41181	5499162	133.536	23805.9	59.12	0.651788	2.89756e+09	265.261	1.986	1	6.263
532078	T7-like viruses Yersinia phage Yepe2	dsDNA	Yepe2	NC_011038	Proteobacteria	Enterobacteriaceae	dsDNA viruses, no RNA stage	Podoviridae	Lytic	47.2658	38677	784.302	20.2783	1.30703	242	0.863388	0.022323	8.94007	3.37403	155	58	38677	5552493	143.561	22944.2	68.51	0.646087	2.58982e+09	258.77	1.803	5	4.371
537874	Siphoviridae Streptococcus phage PH15	dsDNA	PH15	NC_010945	Firmicutes	Streptococcaceae	dsDNA viruses, no RNA stage	Siphoviridae		40.5075	39136	105.357	2.69206	0.430085	203	0.0873681	0.00223242	0.67864	1.90664	386	416	39136	1007589	25.7458	4963.49	48.97	0.52677	4.31416e+08	104.994	4.078	0	50.558
538398	Myoviridae Pseudomonas phage PB1	dsDNA	PB1	NC_011810	Proteobacteria	Pseudomonadaceae	dsDNA viruses, no RNA stage	Myoviridae		54.9282	65764	531.177	8.07702	0.907251	251	1.42803	0.0217145	1.8467	1.02908	116	173	65764	9119223	138.666	36331.6	57.89	0.289058	3.55194e+10	734.924	5.3	1	59.846
538979	Xanthomonas phage phiL7	dsDNA	phiL7	NC_012742	Proteobacteria	Xanthomonadaceae	dsDNA viruses, no RNA stage	Siphoviridae		55.6397	44080	214.319	4.86205	0.686819	225	0.46048	0.0104465	1.40661	1.9427	258	324	44080	2756205	62.5273	12249.8	56.5	0.474465	4.53065e+09	320.6	5.127	1	99.852
540064	Siphoviridae Mycobacterium phage DD5	dsDNA	DD5	NC_011022	Actinobacteria	Mycobacteriaceae	dsDNA viruses, no RNA stage	Siphoviridae		63.387	51621	300.036	5.81228	0.764347	208	0.441194	0.00854679	1.92803	1.90209	373	275	51621	3775491	73.1387	18151.4	90.31	0.393144	9.85043e+09	436.836	5.973	6	77.703
540065	Siphoviridae Mycobacterium phage Jasper	dsDNA	Jasper	NC_011020	Actinobacteria	Mycobacteriaceae	dsDNA viruses, no RNA stage	Siphoviridae		63.7125	50968	248.607	4.87771	0.688216	212	0.482833	0.00947325	1.10267	1.31287	354	320	50968	2965710	58.1877	13989.2	91.35	0.428082	6.29237e+09	351.368	6.039	8	137.85
540066	Siphoviridae Mycobacterium phage KBG	dsDNA	KBG	NC_011019	Actinobacteria	Mycobacteriaceae	dsDNA viruses, no RNA stage	Siphoviridae		63.5724	53572	395.747	7.38719	0.868479	232	0.804218	0.0150119	2.15591	1.61252	212	204	53572	4338666	80.9876	18701.1	91.98	0.420658	1.05466e+10	443.702	5.479	7	70.956
540067	Siphoviridae Mycobacterium phage Lockley	dsDNA	Lockley	NC_011021	Actinobacteria	Mycobacteriaceae	dsDNA viruses, no RNA stage	Siphoviridae		63.4252	51478	254.078	4.93566	0.693345	209	0.433575	0.00842254	1.22755	1.4301	369	311	51478	3139632	60.9898	15022.2	88.81	0.392771	7.72036e+09	387.268	6.35	6	111.687
540068	Siphoviridae Mycobacterium phage Pukovnik	dsDNA	Pukovnik	NC_011023	Actinobacteria	Mycobacteriaceae	dsDNA viruses, no RNA stage	Siphoviridae		63.2629	52892	1162.14	21.9719	1.34187	257	2.08584	0.0394358	6.08078	1.54879	84	52	52892	16782795	317.303	65302.7	95.97	0.239554	3.02492e+11	2391.48	7.537	10	94.372
543152	Siphoviridae Mycobacterium phage Nigel	dsDNA	Nigel	NC_011044	Actinobacteria	Mycobacteriaceae	dsDNA viruses, no RNA stage	Siphoviridae		68.3423	69904	1882.25	26.9262	1.43017	229	0.871577	0.0124682	14.8738	2.33903	232	26	69904	11978811	171.361	52309.2	100	0.858879	3.1118e+09	210.988	1.231	125	51.488
543153	Siphoviridae Mycobacterium phage Predator	dsDNA	Predator	NC_011039	Actinobacteria	Mycobacteriaceae	dsDNA viruses, no RNA stage	Siphoviridae		56.2858	70110	471.517	6.72539	0.827717	223	1.14996	0.0164022	1.71731	1.07806	264	234	70110	7101468	101.29	31845.1	39.58	0.136351	2.96303e+10	650.102	6.418	0	71.809
546182	Siphoviridae Mycobacterium phage Boomer	dsDNA	Boomer	NC_011054	Actinobacteria	Mycobacteriaceae	dsDNA viruses, no RNA stage	Siphoviridae		61.1282	58037	120.838	2.08209	0.3185	219	0.216502	0.00373041	0.643576	1.57647	308	433	58037	1247670	21.4978	5697.12	79.54	0.621766	7.01745e+08	109.962	5.115	3	167.87
546183	Siphoviridae Mycobacterium phage Kostya	dsDNA	Kostya	NC_011056	Actinobacteria	Mycobacteriaceae	dsDNA viruses, no RNA stage	Siphoviridae		62.917	75811	1517.39	20.0155	1.30137	270	3.13039	0.041292	9.48494	1.85024	39	60	75811	18904596	249.365	70017	95.96	0.372583	1.59583e+11	1450.88	5.818	19	63.041
546184	Siphoviridae Mycobacterium phage Phaedrus	dsDNA	Phaedrus	NC_011057	Actinobacteria	Mycobacteriaceae	dsDNA viruses, no RNA stage	Siphoviridae		67.5665	68090	611.471	8.98034	0.953293	213	0.393397	0.0057776	4.18468	2.02571	347	153	68090	5587776	82.0646	26233.7	99.96	0.807648	1.37162e+09	141.932	1.73	52	61.994
546185	Siphoviridae Mycobacterium phage Porky	dsDNA	Porky	NC_011055	Actinobacteria	Mycobacteriaceae	dsDNA viruses, no RNA stage	Siphoviridae		62.8407	76312	1628.5	21.3401	1.3292	275	3.51676	0.046084	8.52105	1.5488	27	54	76312	20406060	267.403	74203.9	95.42	0.396277	1.62167e+11	1457.77	5.452	20	60.164
546803	Myoviridae Mycobacterium phage Cali	dsDNA	Cali	NC_011271	Actinobacteria	Mycobacteriaceae	dsDNA viruses, no RNA stage	Myoviridae		64.7202	155372	2505.15	16.1236	1.20746	260	3.51373	0.022615	13.8808	1.6401	73	95	155372	23991243	154.412	92274	99.74	0.680986	4.96261e+10	565.159	3.66	64	134.217
546805	Myoviridae Mycobacterium phage Myrna	dsDNA	Myrna	NC_011273	Actinobacteria	Mycobacteriaceae	dsDNA viruses, no RNA stage	Myoviridae		65.436	164602	4671.01	28.3776	1.45298	266	5.19385	0.031554	34.1004	2.16093	51	22	164602	40629939	246.837	152744	99.92	0.763032	7.41678e+10	671.261	2.719	126	81.804
546806	Myoviridae Mycobacterium phage Rizal	dsDNA	Rizal	NC_011272	Actinobacteria	Mycobacteriaceae	dsDNA viruses, no RNA stage	Myoviridae		64.7426	153894	2461.12	15.9923	1.20391	263	3.40467	0.0221235	13.6438	1.64094	64	97	153894	23571615	153.168	89625.9	99.72	0.67948	4.92602e+10	565.769	3.694	63	134.544
546807	Myoviridae Mycobacterium phage ScottMcG	dsDNA	ScottMcG	NC_011269	Actinobacteria	Mycobacteriaceae	dsDNA viruses, no RNA stage	Myoviridae		64.8286	154017	2553.84	16.5815	1.21962	265	3.49094	0.0226659	14.2407	1.65055	54	91	154017	24363537	158.187	91937.9	99.59	0.682902	5.15204e+10	578.371	3.656	67	135.828
546808	Myoviridae Mycobacterium phage Spud	dsDNA	Spud	NC_011270	Actinobacteria	Mycobacteriaceae	dsDNA viruses, no RNA stage	Myoviridae		64.7767	154906	2558.43	16.516	1.21791	264	3.46979	0.0223994	14.7658	1.70834	57	93	154906	24216699	156.332	91729.9	99.58	0.684082	4.9608e+10	565.904	3.62	67	134
549445	Myoviridae Pseudomonas phage LBL3	dsDNA	LBL3	NC_011165	Proteobacteria	Pseudomonadaceae	dsDNA viruses, no RNA stage	Myoviridae		55.469	64427	540.93	8.39602	0.924073	251	1.50024	0.0232859	1.90468	1.04225	116	166	64427	9148464	141.997	36448.1	61.69	0.294183	3.5406e+10	741.323	5.221	1	57.558
549446	Myoviridae Pseudomonas phage LMA2	dsDNA	LMA2	NC_011166	Proteobacteria	Pseudomonadaceae	dsDNA viruses, no RNA stage	Myoviridae		55.617	66530	526.882	7.91947	0.898696	253	1.43041	0.0215003	1.84897	1.03875	104	183	66530	8836251	132.816	34925.9	58.37	0.275795	3.4722e+10	722.432	5.439	1	60.393
551790	T7-like viruses Ralstonia phage RSB1	dsDNA	RSB1	NC_011201	Proteobacteria	Burkholderiaceae	dsDNA viruses, no RNA stage	Podoviridae	Lytic	61.7377	43079	209.801	4.87015	0.687542	213	0.289461	0.00671931	2.66873	3.7652	347	323	43079	1902795	44.1699	8933.31	85.07	0.576811	5.77857e+08	115.82	2.622	4	18.054
551895	Myoviridae Iodobacteriophage phiPLPE	dsDNA	phiPLPE	NC_011142	Proteobacteria	Neisseriaceae	dsDNA viruses, no RNA stage	Myoviridae		46.1046	47453	537.794	11.3332	1.05435	226	0.260298	0.00548538	5.71343	3.14466	248	118	47453	3968292	83.6257	17558.8	47.52	0.470532	4.42838e+10	966.04	11.552	0	250.989
552525	Siphoviridae Bacillus phage IEBH	dsDNA	IEBH	NC_011167	Firmicutes	Bacillaceae	dsDNA viruses, no RNA stage	Siphoviridae		36.4229	53104	255.272	4.80701	0.681875	219	0.468911	0.00883006	1.29291	1.49919	308	328	53104	3068412	57.7812	14011	38.79	0.421648	6.218e+09	342.189	5.922	0	122.291
555387	Synechococcus phage S-RSM4	dsDNA	S-RSM4	NC_013085	Firmicutes	Staphylococcaceae	dsDNA viruses, no RNA stage	Myoviridae		41.1203	194454	17764.9	91.3579	1.96075	289	23.2174	0.119398	103.052	1.71706	2	4	194454	265727244	1366.53	919471	99.81	0.770232	9.91514e+11	2258.09	1.652	323	10.628
555603	Siphoviridae Mycobacterium phage Solon	dsDNA	Solon	NC_011267	Actinobacteria	Mycobacteriaceae	dsDNA viruses, no RNA stage	Siphoviridae		63.843	49487	272.7	5.51054	0.741194	209	0.461421	0.00932409	1.52565	1.65601	369	286	49487	3308067	66.8472	15828.1	92.74	0.419908	8.21011e+09	407.318	6.093	8	93.044
557289	Myoviridae Burkholderia phage KS10	dsDNA	KS10	NC_011216	Proteobacteria	Burkholderiaceae	dsDNA viruses, no RNA stage	Myoviridae		62.8697	37635	164.558	4.37249	0.640728	223	0.46248	0.0122886	0.577533	1.03884	264	348	37635	2983731	79.2807	13380	91.09	0.211603	2.46726e+10	809.687	10.213	5	148.232
557393	Myoviridae Erwinia phage phiEa21-4	dsDNA	phiEa21-4	NC_011811	Proteobacteria	Enterobacteriaceae	dsDNA viruses, no RNA stage	Myoviridae		43.8127	84576	581.064	6.87032	0.836977	242	1.12773	0.0133339	2.95079	1.50316	155	228	84576	7834065	92.6275	32372.2	43.07	0.43977	1.19211e+10	375.437	4.053	0	27.992
559189	Myoviridae Clostridium phage phiCD27	dsDNA	phiCD27	NC_011398	Firmicutes	Clostridiaceae	dsDNA viruses, no RNA stage	Myoviridae		29.3265	50930	259.58	5.0968	0.707297	220	0.418743	0.00822194	1.34292	1.53134	294	301	50930	2744277	53.8833	12474	59.04	0.490388	2.78629e+09	233.9	4.341	1	69.959
560178	Siphoviridae Listeria phage P40	dsDNA	P40	NC_011308	Firmicutes	Listeriaceae	dsDNA viruses, no RNA stage	Siphoviridae		39.2587	35638	35.5149	0.996547	-0.00150213	160	0.0228553	0.000641319	0.457012	3.80897	439	468	35638	323688	9.08266	2023.05	31.89	0.48722	4.58465e+07	35.868	3.949	0	61.506
561996	Siphoviridae Mycobacterium phage Brujita	dsDNA	Brujita	NC_011291	Actinobacteria	Mycobacteriaceae	dsDNA viruses, no RNA stage	Siphoviridae		66.7722	47057	448.834	9.53809	0.979462	237	0.67726	0.0143923	2.53831	1.67398	184	144	47057	4873128	103.558	20561.7	99.45	0.756875	6.20658e+09	363.177	3.507	53	241.464
561997	Siphoviridae Mycobacterium phage Butterscotch	dsDNA	Butterscotch	NC_011286	Actinobacteria	Mycobacteriaceae	dsDNA viruses, no RNA stage	Siphoviridae		59.6744	64562	469.023	7.2647	0.861218	233	1.28302	0.0198726	1.58171	0.998217	198	211	64562	7239441	112.132	31070.6	67.54	0.112176	2.97572e+10	678.908	6.055	1	60.521
561998	Siphoviridae Mycobacterium phage Gumball	dsDNA	Gumball	NC_011290	Actinobacteria	Mycobacteriaceae	dsDNA viruses, no RNA stage	Siphoviridae		59.5538	64807	469.148	7.23915	0.859688	232	1.26449	0.0195117	1.59392	1.00565	212	214	64807	7275108	112.258	31358.2	71.1	0.116023	2.98585e+10	678.776	6.047	2	60.737
561999	Siphoviridae Mycobacterium phage Troll4	dsDNA	Troll4	NC_011285	Actinobacteria	Mycobacteriaceae	dsDNA viruses, no RNA stage	Siphoviridae		59.6119	64618	467.957	7.24189	0.859852	233	1.26593	0.019591	1.57444	0.995894	198	213	64618	7199370	111.414	30898.6	69.84	0.0970485	2.97401e+10	678.419	6.089	1	60.65
563119	Siphoviridae Mycobacterium phage Fruitloop	dsDNA	Fruitloop	NC_011288	Actinobacteria	Mycobacteriaceae	dsDNA viruses, no RNA stage	Siphoviridae		61.7725	58471	196.617	3.36264	0.52668	216	0.20943	0.00358177	1.84268	2.77409	329	389	58471	2283345	39.0509	10571	84.1	0.482942	3.18272e+09	233.31	5.975	3	122.46
563121	Siphoviridae Mycobacterium phage Konstantine	dsDNA	Konstantine	NC_011292	Actinobacteria	Mycobacteriaceae	dsDNA viruses, no RNA stage	Siphoviridae		57.337	68952	447.968	6.49681	0.8127	233	1.21056	0.0175566	1.56012	1.03087	198	245	68952	6976668	101.182	29942.8	47.05	0.106788	2.97764e+10	657.152	6.495	0	71.246
563122	Siphoviridae Mycobacterium phage Pacc40	dsDNA	Pacc40	NC_011287	Actinobacteria	Mycobacteriaceae	dsDNA viruses, no RNA stage	Siphoviridae		61.2631	58554	170.771	2.91648	0.464859	228	0.254383	0.00434442	0.91618	1.58802	238	409	58554	1780902	30.4147	7810.97	83.48	0.542579	5.97094e+08	100.983	3.32	3	56.74
563123	Siphoviridae Mycobacterium phage Ramsey	dsDNA	Ramsey	NC_011289	Actinobacteria	Mycobacteriaceae	dsDNA viruses, no RNA stage	Siphoviridae		61.2192	58578	206.92	3.53238	0.548067	215	0.278951	0.00476205	1.13694	1.6264	336	379	58578	2529921	43.1889	11767.1	83.78	0.504551	1.6895e+09	169.831	3.932	3	52.926
563124	Siphoviridae Mycobacterium phage Chah	dsDNA	Chah	NC_011284	Actinobacteria	Mycobacteriaceae	dsDNA viruses, no RNA stage	Siphoviridae		66.4982	68450	535.28	7.82001	0.893208	233	0.872373	0.0127447	3.03591	1.6788	198	185	68450	5058387	73.899	21709.8	99.01	0.656129	8.14795e+09	345.017	4.669	23	197.192
563769	unclassified Lambda-like viruses Stx2-converting phage 1717	dsDNA	1717	NC_011357	Proteobacteria	Enterobacteriaceae	dsDNA viruses, no RNA stage	Siphoviridae	Temperate	50.9148	62147	1389.1	22.3519	1.34931	274	3.54616	0.0570608	5.78075	1.2318	30	46	62147	20512380	330.062	74862.7	88.02	0.491659	1.73058e+11	1668.74	5.056	15	136.063
565140	Siphoviridae Bacillus phage TP21-L	dsDNA	TP21-L	NC_011645	Firmicutes	Bacillaceae	dsDNA viruses, no RNA stage	Siphoviridae		37.8017	37456	240.064	6.40922	0.806805	239	0.611853	0.0163352	0.931955	1.14911	177	250	37456	3329667	88.8954	13931.7	45.32	0.328203	9.66182e+09	507.896	5.713	0	84.698
573591	Siphoviridae Stenotrophomonas phage S1	dsDNA	S1	NC_011589	Proteobacteria	Xanthomonadaceae	dsDNA viruses, no RNA stage	Siphoviridae		63.6905	40287	246.134	6.10951	0.786007	239	0.484763	0.0120328	1.27623	1.53479	177	263	40287	2768202	68.712	11582.4	92.66	0.551493	1.6458e+09	202.121	2.942	6	46.95
575608	Siphoviridae Staphylococcus phage phiSauS-IPLA88	dsDNA	PhiSauS-IPLA88	NC_011614	Firmicutes	Staphylococcaceae	dsDNA viruses, no RNA stage	Siphoviridae		34.9128	42526	325.587	7.65618	0.884012	242	0.764118	0.0179683	1.31876	1.19892	155	190	42526	4260696	100.19	17606.2	46.12	0.351207	1.22612e+10	536.962	5.359	0	73.823
575610	Siphoviridae Staphylococcus phage phiSauS-IPLA35	dsDNA	PhiSauS-IPLA35	NC_011612	Firmicutes	Staphylococcaceae	dsDNA viruses, no RNA stage	Siphoviridae		33.2459	45344	345.488	7.61926	0.881913	220	0.391172	0.00862675	2.08382	1.78533	294	194	45344	3876099	85.4821	17618.6	51.34	0.527499	2.23017e+09	221.775	2.594	1	20.223
576789	T4-like viruses Enterobacteria phage JSE	dsDNA	JSE	NC_012740	Proteobacteria	Enterobacteriaceae	dsDNA viruses, no RNA stage	Myoviridae	Lytic	40.5124	166418	3678.28	22.1027	1.34444	277	5.21947	0.0313636	17.683	1.42299	24	51	166418	58259190	350.077	210322	58.04	0.608007	1.45792e+11	935.983	2.674	1	14.755
576790	T4-like viruses Enterobacteria phage JS10	dsDNA	JS10	NC_012741	Proteobacteria	Enterobacteriaceae	dsDNA viruses, no RNA stage	Myoviridae	Lytic	39.5151	171451	3864.95	22.5426	1.353	280	4.92504	0.0287256	18.0752	1.3843	13	39	171451	60206646	351.159	215024	56.23	0.598069	1.67213e+11	987.568	2.812	1	16.061
576791	Myoviridae Enterobacteria phage WV8	dsDNA	WV8	NC_012749	Proteobacteria	Enterobacteriaceae	dsDNA viruses, no RNA stage	Myoviridae		38.8938	88487	571.725	6.46112	0.810308	249	1.41845	0.01603	2.61725	1.35503	130	247	88487	7330506	82.8427	29439.8	44.83	0.459932	9.57973e+09	329.033	3.972	0	34.304
578234	Siphoviridae Lactobacillus phage Lv-1	dsDNA	Lv-1	NC_011801	Firmicutes	Lactobacillaceae	dsDNA viruses, no RNA stage	Siphoviridae		37.0422	38934	140.72	3.61432	0.558027	218	0.207476	0.00532891	0.758606	1.5957	315	376	38934	1480104	38.0157	6789.47	41.5	0.467097	1.82985e+09	216.795	5.703	0	110.531
581037	Myoviridae Pseudomonas phage 14-1	dsDNA	14-1	NC_011703	Proteobacteria	Pseudomonadaceae	dsDNA viruses, no RNA stage	Myoviridae		55.593	66235	530.638	8.01144	0.903711	253	1.39024	0.0209896	1.85545	1.035	104	175	66235	8979327	135.568	35491.4	61.46	0.286734	3.50825e+10	727.788	5.368	1	60.288
582382	Myoviridae Pseudomonas phage SN	dsDNA	SN	NC_011756	Proteobacteria	Pseudomonadaceae	dsDNA viruses, no RNA stage	Myoviridae		55.5822	66390	531.197	8.00116	0.903153	253	1.42995	0.0215387	1.85558	1.03399	104	177	66390	8963361	135.011	35428.3	57.78	0.28607	3.48038e+10	724.044	5.363	1	59.969
590739	P22-like viruses Salmonella phage c341	dsDNA	c341	NC_013059	Proteobacteria	Enterobacteriaceae	dsDNA viruses, no RNA stage	Podoviridae	Temperate	47.4021	40975	1729.3	42.2039	1.62535	269	1.96145	0.0478694	20.4069	3.49299	41	16	40975	11281608	275.329	41939.1	75.23	0.294768	2.38705e+11	2413.66	8.766	6	162.242
591487	Siphoviridae Mycobacterium phage Phlyer	dsDNA	Phlyer	NC_012027	Actinobacteria	Mycobacteriaceae	dsDNA viruses, no RNA stage	Siphoviridae		67.4839	69378	604.044	8.70657	0.939847	218	0.368727	0.00531476	4.44884	2.18007	315	158	69378	5572914	80.3268	25563.8	99.99	0.812096	1.21027e+09	132.079	1.644	54	79.501
624134	Caudovirales Enterobacteria phage SSL-2009a	dsDNA	SSL-2009a	NC_012223	Proteobacteria	Enterobacteriaceae	dsDNA viruses, no RNA stage			54.7221	39792	235.764	5.92492	0.772682	223	0.25731	0.00646637	1.76657	2.21791	264	272	39792	1752240	44.035	7857.58	64.24	0.575293	3.96684e+08	99.846	2.267	2	19.601
627087	Siphoviridae Enterococcus phage EFAP-1	dsDNA	EFAP-1	NC_012419	Firmicutes	Enterococcaceae	dsDNA viruses, no RNA stage	Siphoviridae		36.718	21115	32.9331	1.5597	0.193041	129	0	0	0.343284	3.08541	463	447	21115	372813	17.6563	2890.02	58.14	0.492519	1.00659e+08	69.047	3.911	2	62.279
627480	unclassified phiKMV-like phages Pseudomonas phage phikF77	dsDNA	phikF77	NC_012418	Proteobacteria	Pseudomonadaceae	dsDNA viruses, no RNA stage	Podoviridae	Lytic	62.8685	43152	231.062	5.3546	0.728727	218	0.341801	0.00792086	2.09733	2.68677	315	293	43152	1986456	46.0339	9112.18	93.42	0.568063	7.9624e+08	135.84	2.951	8	56.854
632112	Myoviridae Lactobacillus phage Lb338-1	dsDNA	Lb338-1	NC_012530	Firmicutes	Lactobacillaceae	dsDNA viruses, no RNA stage	Myoviridae		37.3982	142111	638.115	4.49026	0.652271	246	1.31211	0.00923299	3.0752	1.42648	140	344	142111	8100699	57.0026	32929.7	28.72	0.412953	2.0513e+10	379.929	6.665	0	148.45
641487	Siphoviridae Lactococcus phage P087	dsDNA	P087	NC_012663	Firmicutes	Streptococcaceae	dsDNA viruses, no RNA stage	Siphoviridae		34.3843	60074	371.091	6.17722	0.790793	234	1.13265	0.0188543	1.1397	0.909083	196	259	60074	5511795	91.7501	23554.7	19.97	0.121735	2.97731e+10	703.999	7.673	0	97.031
641832	Autographivirinae Vibrio phage VP93	dsDNA	VP93	NC_012662	Proteobacteria	Vibrionaceae	dsDNA viruses, no RNA stage	Podoviridae		49.1088	43931	154.522	3.51737	0.546218	215	0.22632	0.00515171	1.46189	2.80038	336	380	43931	1541559	35.0905	7170.04	37.84	0.501483	6.35294e+08	120.256	3.427	0	30.091
644007	Siphoviridae Streptococcus phage PH10	dsDNA	PH10	NC_012756	Firmicutes	Streptococcaceae	dsDNA viruses, no RNA stage	Siphoviridae		39.4903	31276	206.286	6.59565	0.819258	222	0.259059	0.008283	1.35341	1.94202	275	241	31276	2076582	66.3954	9353.97	63.61	0.502895	2.38962e+09	276.417	4.163	2	51.513
644524	Podoviridae Burkholderia phage BcepIL02	dsDNA	BcepIL02	NC_012743	Proteobacteria	Burkholderiaceae	dsDNA viruses, no RNA stage	Podoviridae		66.2021	62714	882.256	14.0679	1.14823	263	2.02357	0.0322667	3.75342	1.25929	64	104	62714	9912369	158.057	37689.6	99.18	0.587617	1.71317e+10	522.662	3.307	54	106.396
646413	Siphoviridae Streptococcus phage 5093	dsDNA	5093	NC_012753	Firmicutes	Streptococcaceae	dsDNA viruses, no RNA stage	Siphoviridae		38.0298	37184	310.593	8.35287	0.921836	237	0.640039	0.0172128	1.51992	1.44851	184	167	37184	3155808	84.8701	13315.6	53.47	0.370249	7.949e+09	462.364	5.448	1	58.731
649688	Siphoviridae Mycobacterium phage Angel	dsDNA	Angel	NC_012788	Actinobacteria	Mycobacteriaceae	dsDNA viruses, no RNA stage	Siphoviridae		66.69	41441	313.202	7.55779	0.878395	219	0.677338	0.0163446	1.34243	1.2687	308	200	41441	3429831	82.7642	15661.3	98.63	0.564833	1.0928e+10	513.523	6.205	22	122.823
658401	Siphoviridae Cyanophage PSS2	dsDNA	PSS2	NC_013021	Cyanobacteria	Unclassified Cyanobacteria	dsDNA viruses, no RNA stage	Siphoviridae		52.3008	107530	1150.03	10.695	1.02918	267	2.00966	0.0186893	6.05965	1.55966	47	124	107530	13375989	124.393	50097.3	69.51	0.538693	3.31732e+10	555.432	4.465	3	132.796
10879.1	Pseudomonas phage phi-6	NOTdsDNA	phi-6	NC_003714,NC_003715,NC_003716	Proteobacteria	Pseudomonadaceae	dsRNA viruses	Cystoviridae		55.8162	13385	0.0295759	0.00220963	-2.65568	1	0	0	0.00171906	17.2047	572	574	13385	246	0.0183788	246	1.84	0.277865	241.479	0.134	7.291	0	49.927
120086	Bacteriophage phi-8	NOTdsDNA	phi-8	NC_003299,NC_003300,NC_003301	Proteobacteria	Pseudomonadaceae	dsRNA viruses	Cystoviridae		54.5048	14984	0.358779	0.0239441	-1.6208	4	0	0	0.0149603	12.3426	570	568	14984	909	0.0606647	227.25	5.97	0.571164	881.856	0.243	4.006	0	13.922
134554	Pseudomonas bacteriophage phi-13	NOTdsDNA	phi-13	NC_004170,NC_004171,NC_004172	Proteobacteria	Pseudomonadaceae	dsRNA viruses	Cystoviridae		57.7351	13652	0.16406	0.0120173	-1.92019	5	0	0	0.00594726	10.7301	569	570	13652	3063	0.224363	612.6	3.71	0	23375.8	1.309	5.834	0	42.809
161736	Bacteriophage phi-12	NOTdsDNA	phi-12	NC_004173,NC_004174,NC_004175	Proteobacteria	Pseudomonadaceae	dsRNA viruses	Cystoviridae		55.2114	13173	0.163492	0.0124112	-1.90619	7	0	0	0.00549382	9.94646	565	569	13173	2925	0.222045	417.857	6.99	0.32067	16717.5	1.127	5.076	0	43.463
593131	Cystoviridae Pseudomonas phage phi2954	NOTdsDNA	phi2954	NC_012093	Proteobacteria	Pseudomonadaceae	dsRNA viruses	Cystoviridae		55.896	2578	0.79627	0.308871	-0.510222	16	0	0	0.0182278	6.77586	508	559	2578	9996	3.87742	624.75	20.95	0.0561919	290269	10.613	2.737	0	5.787
10843.1	Enterobacteria phage G4	NOTdsDNA	G4	NC_001420	Proteobacteria	Enterobacteriaceae	ssDNA viruses	Microviridae	Lytic	45.6876	5577	520.585	93.3449	1.97009	13	0	0	29.063	16.525	514	55	5577	9811227	1759.23	754710	49.99	0.401178	2.0611e+11	6079.78	3.456	0	11.318
10844.1	Enterobacteria phage S13	NOTdsDNA	S13	NC_001424	Proteobacteria	Enterobacteriaceae	ssDNA viruses	Microviridae		44.3372	5386	547.959	101.738	2.00748	13	0	0	30.5295	16.4916	514	38	5386	15718200	2918.34	1.20909e+06	52.12	0.506918	3.68876e+11	8276.52	2.836	2	4.634
10845.2	Microvirus Enterobacteria phage St-1	NOTdsDNA	St-1	NC_012868	Proteobacteria	Enterobacteriaceae	ssDNA viruses	Microviridae		45.2084	6094	621.864	102.045	2.00879	12	0	0	34.8203	16.574	549	35	6094	11388324	1868.78	949027	38.87	0.424012	2.45757e+11	6350.93	3.398	0	10.262
10847.1	Coliphage phiX174	NOTdsDNA	phiX174	NC_001422	Proteobacteria	Enterobacteriaceae	ssDNA viruses	Microviridae		44.7642	5386	548.987	101.928	2.0083	13	0	0	30.5845	16.4904	514	36	5386	15726420	2919.87	1.20972e+06	53.17	0.526247	3.69242e+11	8280.62	2.836	2	4.634
10848.1	Coliphage phiK	NOTdsDNA	phiK	NC_001730	Proteobacteria	Enterobacteriaceae	ssDNA viruses	Microviridae		44.9171	6089	674.154	110.717	2.04421	12	0	0	37.7796	16.5879	549	22	6089	11061294	1816.6	921774	39.12	0.441119	2.41051e+11	6292.41	3.464	0	10.242
10849.1	Coliphage alpha3	NOTdsDNA	alpha3	NC_001330	Proteobacteria	Enterobacteriaceae	ssDNA viruses	Microviridae		45.1782	6087	613.908	100.856	2.0037	12	0	0	34.3785	16.5758	549	41	6087	10567986	1736.16	880666	40.18	0.425142	2.19993e+11	6012.26	3.463	0	11.287
10854.1	Spiroplasma phage 1-R8A2B	NOTdsDNA	1-R8A2B	NC_001365	Tenericutes	Spiroplasmataceae	ssDNA viruses	Inoviridae		22.8938	8273	12.1902	1.47349	0.168347	91	0	0	0.180421	4.38096	484	521	8273	145518	17.5895	1599.1	13.24	0	5.41603e+07	80.916	4.6	0	26.597
10855.1	Spiroplasma phage 4	NOTdsDNA	phage 4	NC_003438	Tenericutes	Spiroplasmataceae	ssDNA viruses	Microviridae		32.0516	4421	174.689	39.5135	1.59674	42	0	0	5.9559	10.0919	498	76	4421	335349	75.8537	7984.5	60.46	0.236309	9.20408e+07	144.304	1.902	2	12.518
10857.2	Chlamydiamicrovirus Chlamydia phage Chp1	NOTdsDNA	Chp1	NC_001741	Chlamydiae	Chlamydiaceae	ssDNA viruses	Microviridae		36.4978	4877	487.523	99.9638	1.99984	54	0	0	11.8302	7.18271	494	43	4877	1066518	218.683	19750.3	72.26	0.390402	6.96885e+08	378.049	1.729	13	2.091
10862.3	Xanthomonas phage Cf1c	NOTdsDNA	Cf1c	NC_001396	Proteobacteria	Xanthomonadaceae	ssDNA viruses	Inoviridae		58.0733	7308	1.22246	0.167277	-0.776564	15	0	0	0.0259622	6.28635	510	561	7308	5232	0.715928	348.8	31.42	0.585661	23006.3	1.774	2.478	0	20.35
10863.2	Inovirus Enterobacteria phage f1	NOTdsDNA	f1	AB334720	Proteobacteria	Enterobacteriaceae	ssDNA viruses	Inoviridae		40.9396	6407	558.412	87.1566	1.9403	190	0.0959083	0.0149693	10.4887	5.55976	410	59	6407	5515911	860.919	29031.1	97.67	0.389186	6.97239e+10	3299.11	3.832	17	48.634
10864.2	Inovirus Enterobacteria phage fd	NOTdsDNA	fd	PFDCG	Proteobacteria	Enterobacteriaceae	ssDNA viruses	Inoviridae		40.8864	6408	501.214	78.2169	1.8933	188	0.0938244	0.0146418	9.02418	5.32938	415	64	6408	5122776	799.434	27248.8	97.38	0.391243	6.53998e+10	3194.93	3.996	16	55.619
10867.1	Enterobacteria phage Ike	NOTdsDNA	Ike	NC_002014	Proteobacteria	Enterobacteriaceae	ssDNA viruses	Inoviridae	Lytic	40.5492	6883	88.6859	12.8848	1.11008	180	0.0875083	0.0127137	1.21128	4.04278	429	172	6883	753639	109.493	4186.88	66.96	0.404609	5.84478e+08	291.425	2.662	7	11.832
10868.1	Enterobacteria phage If1	NOTdsDNA	If1	NC_001954	Proteobacteria	Enterobacteriaceae	ssDNA viruses	Inoviridae		43.7071	8454	229.263	27.1188	1.43327	212	0.144648	0.01711	2.60037	3.35733	351	85	8454	1375725	162.731	6489.27	85.46	0.472859	8.9432e+08	325.268	1.999	11	4.303
10869.1	Enterobacteria phage I2-2	NOTdsDNA	I2-2	NC_001332	Proteobacteria	Enterobacteriaceae	ssDNA viruses	Inoviridae		42.7195	6744	87.4463	12.9665	1.11282	189	0.103537	0.0153525	1.32521	4.48574	413	171	6744	763152	113.16	4037.84	56.23	0.355596	6.78048e+08	317.105	2.802	1	12.363
10870.1	Enterobacteria phage M13	NOTdsDNA	M13	NC_003287	Proteobacteria	Enterobacteriaceae	ssDNA viruses	Inoviridae		40.7523	6407	554.499	86.5458	1.93725	188	0.0934146	0.0145801	10.4393	5.57265	415	60	6407	5520318	861.607	29363.4	97.74	0.388335	6.98064e+10	3301.07	3.831	16	48.516
10871.1	Pseudomonas phage Pf1	NOTdsDNA	Pf1	NC_001331	Proteobacteria	Pseudomonadaceae	ssDNA viruses	Inoviridae		61.4914	7349	39.2949	5.34698	0.728108	71	0	0	0.655189	4.93539	488	359	7349	362274	49.2957	5102.45	80.38	0.174221	5.72774e+08	279.195	5.664	3	41.488
10872.1	Pseudomonas phage Pf3	NOTdsDNA	Pf3	NC_001418	Proteobacteria	Pseudomonadaceae	ssDNA viruses	Inoviridae	Lytic	45.3626	5833	38.7542	6.64396	0.822427	149	0.0103032	0.00176637	0.339674	2.59439	461	301	5833	604782	103.683	4058.94	51.07	0.0940027	4.18762e+08	267.963	2.584	1	8.532
10876.1	Acholeplasma phage MV-L1	NOTdsDNA	MV-L1	NC_001341	Tenericutes	Acholeplasmataceae	ssDNA viruses	Inoviridae		33.2888	4491	0.0181369	0.0040385	-2.39378	2	0	0	0.000779996	12.7298	571	573	4491	618	0.137609	309	12.74	N/A	624.958	0.373	2.711	0	6.729
70203.1	Vibrio cholerae O139 fs1 phage	NOTdsDNA	fs1	NC_004306	Proteobacteria	Vibrionaceae	ssDNA viruses	Inoviridae		43.4227	6340	11.3189	1.78532	0.251717	6	0	0	0.601159	15.7208	568	509	6340	31548	4.97603	5258	17.03	0.278333	2.49225e+06	19.828	3.985	0	40.344
83201.1	Vibrio cholerae filamentous bacteriophage fs-2	NOTdsDNA	fs-2	NC_001956	Proteobacteria	Vibrionaceae	ssDNA viruses	Inoviridae		44.5266	8651	66.5677	7.6948	0.886197	162	0.0309378	0.00357621	1.52891	6.79847	444	252	8651	618489	71.4934	3817.83	41.17	0.283775	5.57348e+08	253.837	3.55	0	27.169
90963.1	Chlamydia phage PhiCPG1	NOTdsDNA	PhiCPG1	NC_001998	Chlamydiae	Chlamydiaceae	ssDNA viruses	Microviridae		40.9803	4529	873.718	192.916	2.28537	56	0	0	20.7279	7.02223	489	3	4529	1965960	434.083	35106.4	82.6	0.357845	1.28441e+09	532.597	1.227	187	0.149
93224.1	SVTS2 plectrovirus	NOTdsDNA	SVTS2	NC_001270	Firmicutes	Spiroplasmataceae	ssDNA viruses	Inoviridae		22.652	6825	0.0364101	0.00533482	-2.27288	1	0	0	0.0021163	17.2047	572	571	6825	177	0.0259341	177	2.59	0	172.41	0.159	6.131	0	33.53
105154	Chlamydia phage 2	NOTdsDNA	phage 2	NC_002194	Chlamydiae	Chlamydiaceae	ssDNA viruses	Microviridae		40.938	4563	876.105	192.002	2.28331	56	0	0	20.8222	7.03498	489	5	4563	1983561	434.705	35420.7	84.22	0.492695	1.24429e+09	522.256	1.201	189	0.13
117575	Chlamydia phage phiCPAR39	NOTdsDNA	phiCPAR39	NC_002180	Chlamydiae	Chlamydiaceae	ssDNA viruses	Microviridae		40.6222	4532	881.766	194.564	2.28906	56	0	0	21.0141	7.05421	489	2	4532	1986672	438.365	35476.3	82.57	0.401502	1.2762e+09	530.717	1.211	194	0.02
127507	Bacteriophage VfO3K6	NOTdsDNA	VfO3K6	NC_002362	Proteobacteria	Vibrionaceae	ssDNA viruses	Inoviridae		45.1617	8784	3.40652	0.38781	-0.411381	24	0	0	0.134877	11.7198	505	557	8784	19113	2.17589	796.375	25.31	0.364097	276411	5.61	2.578	0	22.219
127508	Bacteriophage VfO4K68	NOTdsDNA	VfO4K68	NC_002363	Proteobacteria	Vibrionaceae	ssDNA viruses	Inoviridae		47.2355	6891	3.08044	0.447024	-0.349669	16	0	0	0.134758	12.9489	508	555	6891	10419	1.51197	651.188	17.28	0.453298	205390	5.46	3.611	0	33.935
127509	Bacteriophage Vf33	NOTdsDNA	Vf33	NC_005948	Proteobacteria	Vibrionaceae	ssDNA viruses	Inoviridae		45.6623	7965	10.9092	1.36965	0.136609	9	0	0	0.565962	15.3562	561	527	7965	32484	4.07834	3609.33	20.75	0.541687	1.63866e+06	14.344	3.517	0	25.598
127511	Bacteriophage Vf12	NOTdsDNA	Vf12	NC_005949	Proteobacteria	Vibrionaceae	ssDNA viruses	Inoviridae		45.6748	7965	10.9092	1.36965	0.136609	9	0	0	0.565962	15.3562	561	527	7965	32484	4.07834	3609.33	20.75	0.541687	1.63866e+06	14.344	3.517	0	25.598
145579	Phage phiMH2K	NOTdsDNA	phiMH2K	NC_002643	Proteobacteria	Bdellovibrionaceae	ssDNA viruses	Microviridae		46.1036	4594	612.774	133.386	2.12511	52	0	0	14.8278	7.16254	495	6	4594	1393794	303.394	26803.7	84.22	0.61552	8.75588e+08	436.618	1.439	81	0.646
180503	Bacteriophage VSKK	NOTdsDNA	VSKK	NC_003311	Proteobacteria	Vibrionaceae	ssDNA viruses	Inoviridae		43.5031	6834	11.3682	1.66348	0.221017	10	0	0	0.5828	15.1747	560	512	6834	31662	4.63301	3166.2	20.15	0.223189	2.53356e+06	19.256	4.156	0	43.681
181604	Vibrio phage VSK	NOTdsDNA	VSK	NC_003327	Proteobacteria	Vibrionaceae	ssDNA viruses	Inoviridae		43.7228	6882	9.15156	1.32978	0.12378	7	0	0	0.455522	14.7335	565	530	6882	23247	3.37794	3321	14.44	0.33119	2.36233e+06	18.529	5.485	0	53.581
185959	Spiroplasma phage 1-C74	NOTdsDNA	1-C74	NC_003793	Tenericutes	Spiroplasmataceae	ssDNA viruses	Inoviridae		23.1591	7768	2.50438	0.322397	-0.491609	33	0	0	0.0361571	4.27351	499	558	7768	24123	3.10543	731	6.8	0	1.48465e+06	13.826	4.452	0	23.936
189836	Propionibacterium phage phiB5	NOTdsDNA	phiB5	NC_003460	Actinobacteria	Propionibacteriaceae	ssDNA viruses	Inoviridae		64.2833	5804	47.856	8.24535	0.916209	82	0	0	0.617825	3.82139	486	233	5804	326181	56.1993	3977.82	97.57	0.550435	9.5158e+07	128.055	2.279	22	17.417
223524	Vibrio cholerae phage VGJphi	NOTdsDNA	VGJphi	NC_004736	Proteobacteria	Vibrionaceae	ssDNA viruses	Inoviridae		43.3705	7542	10.7945	1.43125	0.155717	8	0	0	0.549701	15.0735	563	524	7542	29847	3.95744	3730.88	20.29	0.406075	2.36024e+06	17.691	4.47	0	49.954
225067	Chlamydia phage 3	NOTdsDNA	phage 3	NC_008355	Chlamydiae	Chlamydiaceae	ssDNA viruses	Microviridae		41.0408	4554	876.163	192.394	2.28419	56	0	0	20.8671	7.04968	489	4	4554	1988193	436.582	35503.4	83.64	0.489843	1.247e+09	523.34	1.199	187	0.065
292443	Vibrio cholerae phage KSF-1phi	NOTdsDNA	KSF-1phi	NC_006294	Proteobacteria	Vibrionaceae	ssDNA viruses	Inoviridae		44.3788	7107	1.92474	0.270823	-0.567315	7	0	0	0.074171	11.4066	565	560	7107	4674	0.657661	667.714	11.28	0.390674	34350.1	2.199	3.344	0	12.432
310953	Coliphage ID11	NOTdsDNA	ID11	NC_006954	Proteobacteria	Enterobacteriaceae	ssDNA viruses	Microviridae		45.9387	5577	522.019	93.6022	1.97129	13	0	0	29.1036	16.5026	514	51	5577	10028118	1798.12	771394	48.83	0.399461	2.13487e+11	6187.63	3.441	0	10.821
313629	unclassified Chlamydiamicrovirus Chlamydia phage 4	NOTdsDNA	phage 4	NC_007461	Chlamydiae	Chlamydiaceae	ssDNA viruses	Microviridae		41.17	4530	882.618	194.838	2.28967	56	0	0	21.1544	7.09446	489	1	4530	1997217	440.887	35664.6	83.36	0.490433	1.25254e+09	525.89	1.193	188	0.039
338101	Microvirus Enterobacteria phage ID21	NOTdsDNA	ID21	DQ079870	Proteobacteria	Enterobacteriaceae	ssDNA viruses	Microviridae		45.2703	6068	725.6	119.578	2.07765	12	0	0	40.7605	16.6278	549	16	6068	10983690	1810.1	915308	41.48	0.444591	2.4388e+11	6340.17	3.503	0	10.483
338102	Microvirus Enterobacteria phage ID32	NOTdsDNA	ID32	DQ079871	Proteobacteria	Enterobacteriaceae	ssDNA viruses	Microviridae		45.0338	6071	725.963	119.579	2.07765	12	0	0	40.7758	16.6257	549	15	6071	11391474	1876.38	949290	43.35	0.439643	2.61632e+11	6565.24	3.499	0	10.338
338103	Microvirus Enterobacteria phage NC35	NOTdsDNA	NC35	DQ079872	Proteobacteria	Enterobacteriaceae	ssDNA viruses	Microviridae		44.7259	6039	741.637	122.808	2.08923	12	0	0	41.6669	16.6299	549	12	6039	11119647	1841.31	926637	44.23	0.452294	2.45082e+11	6371.02	3.46	0	10.431
338105	Microvirus Enterobacteria phage WA45	NOTdsDNA	WA45	DQ079874	Proteobacteria	Enterobacteriaceae	ssDNA viruses	Microviridae		44.9407	6068	728.532	120.061	2.0794	13	0	0	40.8629	16.6025	514	13	6068	11457753	1888.23	881366	43.87	0.441238	2.62979e+11	6583.75	3.487	0	10.257
338106	Microvirus Enterobacteria phage NC28	NOTdsDNA	NC28	DQ079875	Proteobacteria	Enterobacteriaceae	ssDNA viruses	Microviridae		44.831	6065	772.812	127.422	2.10524	12	0	0	43.3749	16.6133	549	9	6065	11938962	1968.5	994914	45.05	0.485753	2.53298e+11	6463.03	3.283	0	8.783
338107	Microvirus Enterobacteria phage ID62	NOTdsDNA	ID62	DQ079876	Proteobacteria	Enterobacteriaceae	ssDNA viruses	Microviridae		44.9347	6051	775.156	128.104	2.10756	12	0	0	43.5206	16.6187	549	8	6051	11638428	1923.39	969869	44.04	0.455238	2.6413e+11	6607.41	3.435	0	9.987
338108	Microvirus Enterobacteria phage ID52	NOTdsDNA	ID52	DQ079877	Proteobacteria	Enterobacteriaceae	ssDNA viruses	Microviridae		45.8649	5538	521.502	94.1679	1.9739	13	0	0	29.1007	16.5173	514	47	5538	10352601	1869.38	796354	47.63	0.408161	2.18069e+11	6275.66	3.357	0	10.539
338109	Microvirus Enterobacteria phage NC3	NOTdsDNA	NC3	DQ079878	Proteobacteria	Enterobacteriaceae	ssDNA viruses	Microviridae		45.0877	6097	726.758	119.199	2.07627	12	0	0	40.8187	16.625	549	17	6097	11366217	1864.23	947185	40.17	0.440084	2.62076e+11	6556.78	3.517	0	10.418
338110	Microvirus Enterobacteria phage NC29	NOTdsDNA	NC29	DQ079879	Proteobacteria	Enterobacteriaceae	ssDNA viruses	Microviridae		44.3521	6259	574.589	91.8021	1.96285	12	0	0	32.1472	16.5606	549	57	6259	10509216	1679.06	875768	39.1	0.413764	2.31083e+11	6076.68	3.619	0	12.192
338111	Microvirus Enterobacteria phage ID1	NOTdsDNA	ID1	DQ079880	Proteobacteria	Enterobacteriaceae	ssDNA viruses	Microviridae		44.4857	5386	571.199	106.052	2.02552	13	0	0	31.8378	16.4986	514	27	5386	15380886	2855.72	1.18315e+06	52.08	0.528461	3.53384e+11	8100.85	2.837	2	4.687
338112	Microvirus Enterobacteria phage ID22	NOTdsDNA	ID22	DQ079881	Proteobacteria	Enterobacteriaceae	ssDNA viruses	Microviridae		44.3557	5386	598.48	111.118	2.04578	13	0	0	33.3795	16.509	514	20	5386	15443307	2867.31	1.18795e+06	53.17	0.522588	3.59055e+11	8165.59	2.848	2	4.818
338113	Microvirus Enterobacteria phage ID34	NOTdsDNA	ID34	DQ079882	Proteobacteria	Enterobacteriaceae	ssDNA viruses	Microviridae		44.7271	5386	546.716	101.507	2.0065	13	0	0	30.4654	16.4944	514	39	5386	15632529	2902.44	1.2025e+06	56.37	0.526359	3.6488e+11	8231.56	2.836	2	4.639
338114	Microvirus Enterobacteria phage ID45	NOTdsDNA	ID45	DQ079883	Proteobacteria	Enterobacteriaceae	ssDNA viruses	Microviridae		44.4671	5386	546.293	101.428	2.00616	13	0	0	30.438	16.4924	514	40	5386	15603456	2897.04	1.20027e+06	52.08	0.526212	3.63707e+11	8218.32	2.837	2	4.653
338115	Microvirus Enterobacteria phage NC1	NOTdsDNA	NC1	DQ079884	Proteobacteria	Enterobacteriaceae	ssDNA viruses	Microviridae		44.8385	5386	587.307	109.043	2.0376	13	0	0	32.7625	16.5122	514	25	5386	15425658	2864.03	1.18659e+06	54.7	0.527997	3.55473e+11	8124.76	2.837	2	4.679
338116	Microvirus Enterobacteria phage NC5	NOTdsDNA	NC5	DQ079885	Proteobacteria	Enterobacteriaceae	ssDNA viruses	Microviridae		44.4857	5386	570.492	105.921	2.02498	13	0	0	31.8064	16.5028	514	29	5386	15377049	2855	1.18285e+06	54.01	0.527919	3.53376e+11	8100.76	2.837	2	4.699
338117	Microvirus Enterobacteria phage NC7	NOTdsDNA	NC7	DQ079886	Proteobacteria	Enterobacteriaceae	ssDNA viruses	Microviridae		44.8756	5386	587.307	109.043	2.0376	13	0	0	32.7625	16.5122	514	25	5386	15425658	2864.03	1.18659e+06	54.7	0.527997	3.55473e+11	8124.76	2.837	2	4.679
338118	Microvirus Enterobacteria phage NC11	NOTdsDNA	NC11	DQ079887	Proteobacteria	Enterobacteriaceae	ssDNA viruses	Microviridae		45.0798	5386	595.532	110.57	2.04364	13	0	0	33.2235	16.5132	514	23	5386	15422598	2863.46	1.18635e+06	56.37	0.523049	3.5799e+11	8153.47	2.847	2	4.813
338119	Microvirus Enterobacteria phage NC16	NOTdsDNA	NC16	DQ079888	Proteobacteria	Enterobacteriaceae	ssDNA viruses	Microviridae		44.4486	5386	570.234	105.873	2.02479	14	0	0	31.7904	16.5019	511	31	5386	15375030	2854.63	1.09822e+06	54.01	0.527916	3.5327e+11	8099.55	2.837	2	4.698
338120	Microvirus Enterobacteria phage NC37	NOTdsDNA	NC37	DQ079889	Proteobacteria	Enterobacteriaceae	ssDNA viruses	Microviridae		44.5043	5386	570.19	105.865	2.02475	13	0	0	31.7904	16.5032	514	32	5386	15374895	2854.6	1.18268e+06	54.01	0.527882	3.53271e+11	8099.55	2.837	2	4.698
338121	Microvirus Enterobacteria phage NC41	NOTdsDNA	NC41	DQ079890	Proteobacteria	Enterobacteriaceae	ssDNA viruses	Microviridae		44.5785	5386	570.299	105.885	2.02484	13	0	0	31.7942	16.502	514	30	5386	15394176	2858.18	1.18417e+06	56.41	0.52833	3.54011e+11	8108.03	2.837	2	4.688
338122	Microvirus Enterobacteria phage NC51	NOTdsDNA	NC51	DQ079891	Proteobacteria	Enterobacteriaceae	ssDNA viruses	Microviridae		44.3929	5386	548.908	101.914	2.00823	13	0	0	30.5743	16.4873	514	37	5386	15664611	2908.39	1.20497e+06	53.17	0.526355	3.66342e+11	8248.03	2.836	2	4.637
338123	Microvirus Enterobacteria phage NC56	NOTdsDNA	NC56	DQ079892	Proteobacteria	Enterobacteriaceae	ssDNA viruses	Microviridae		44.3743	5386	571.181	106.049	2.02551	13	0	0	31.8346	16.4975	514	28	5386	15396096	2858.54	1.18432e+06	55.53	0.528371	3.54055e+11	8108.53	2.837	2	4.686
338124	Microvirus Enterobacteria phage WA4	NOTdsDNA	WA4	DQ079893	Proteobacteria	Enterobacteriaceae	ssDNA viruses	Microviridae		44.5414	5386	542.392	100.704	2.00305	13	0	0	30.1997	16.4809	514	42	5386	15287676	2838.41	1.17598e+06	53.97	0.528667	3.49712e+11	8058.66	2.839	2	4.742
338125	Microvirus Enterobacteria phage WA10	NOTdsDNA	WA10	DQ079894	Proteobacteria	Enterobacteriaceae	ssDNA viruses	Microviridae		44.7271	5386	598.251	111.075	2.04562	13	0	0	33.3775	16.5144	514	21	5386	15442935	2867.24	1.18792e+06	50.84	0.522492	3.59069e+11	8165.75	2.848	2	4.819
338126	Microvirus Enterobacteria phage WA11	NOTdsDNA	WA11	DQ079895	Proteobacteria	Enterobacteriaceae	ssDNA viruses	Microviridae		44.5517	5387	619.148	114.934	2.06045	13	0	0	34.5745	16.5293	514	18	5387	15172908	2816.58	1.16715e+06	54.13	0.524197	3.46746e+11	8023.66	2.849	1	4.873
338127	Microvirus Enterobacteria phage WA2	NOTdsDNA	WA2	DQ079896	Proteobacteria	Enterobacteriaceae	ssDNA viruses	Microviridae		46.083	5540	521.472	94.1285	1.97372	13	0	0	29.0748	16.5035	514	48	5540	9874167	1782.34	759551	51.37	0.405973	2.03427e+11	6060.22	3.4	1	11.097
338128	Microvirus Enterobacteria phage WA3	NOTdsDNA	WA3	DQ079897	Proteobacteria	Enterobacteriaceae	ssDNA viruses	Microviridae		46.0289	5540	521.472	94.1285	1.97372	13	0	0	29.0748	16.5035	514	48	5540	9874161	1782.34	759551	51.37	0.405973	2.03427e+11	6060.22	3.4	1	11.097
338129	Microvirus Enterobacteria phage ID8	NOTdsDNA	ID8	DQ079898	Proteobacteria	Enterobacteriaceae	ssDNA viruses	Microviridae		46.2996	5540	521.261	94.0905	1.97355	13	0	0	29.0905	16.5191	514	50	5540	9875256	1782.54	759635	47.64	0.405851	2.035e+11	6061.31	3.4	0	11.095
338130	Microvirus Enterobacteria phage WA5	NOTdsDNA	WA5	DQ079899	Proteobacteria	Enterobacteriaceae	ssDNA viruses	Microviridae		45.9566	5577	521.728	93.5499	1.97104	13	0	0	29.0882	16.5031	514	52	5577	10025544	1797.66	771196	48.72	0.399483	2.1337e+11	6185.94	3.441	0	10.822
338131	Microvirus Enterobacteria phage NC2	NOTdsDNA	NC2	DQ079900	Proteobacteria	Enterobacteriaceae	ssDNA viruses	Microviridae		46.2794	5577	521.267	93.4673	1.97066	13	0	0	29.0898	16.5186	514	53	5577	10038111	1799.91	772162	46.53	0.399314	2.14961e+11	6208.96	3.45	0	10.902
338132	Microvirus Enterobacteria phage NC13	NOTdsDNA	NC13	DQ079901	Proteobacteria	Enterobacteriaceae	ssDNA viruses	Microviridae		46.0821	5577	521.179	93.4515	1.97059	14	0	0	29.0783	16.5148	511	54	5577	9830862	1762.75	702204	49.27	0.400938	2.05272e+11	6067.41	3.442	0	11.096
338133	Microvirus Enterobacteria phage NC19	NOTdsDNA	NC19	DQ079902	Proteobacteria	Enterobacteriaceae	ssDNA viruses	Microviridae		45.8132	5577	470.874	84.4314	1.9265	14	0	0	26.2303	16.4888	511	61	5577	9498171	1703.1	678441	50.46	0.378423	2.01878e+11	6017.04	3.533	1	11.685
338134	Microvirus Enterobacteria phage ID41	NOTdsDNA	ID41	DQ079903	Proteobacteria	Enterobacteriaceae	ssDNA viruses	Microviridae		45.7952	5577	520.573	93.3429	1.97008	13	0	0	29.0541	16.5202	514	56	5577	10022661	1797.14	770974	48.83	0.399166	2.13389e+11	6186.21	3.442	0	10.834
338135	Microvirus Enterobacteria phage WA6	NOTdsDNA	WA6	DQ079904	Proteobacteria	Enterobacteriaceae	ssDNA viruses	Microviridae		46.4641	5529	570.162	103.122	2.01335	13	0	0	31.8593	16.5398	514	33	5529	10249332	1853.74	788410	47.31	0.421695	2.10403e+11	6169.39	3.328	0	10.208
338136	Microvirus Enterobacteria phage ID12	NOTdsDNA	ID12	DQ079905	Proteobacteria	Enterobacteriaceae	ssDNA viruses	Microviridae		46.3194	5529	521.045	94.2385	1.97423	13	0	0	29.0809	16.5205	514	46	5529	9871407	1785.39	759339	46.77	0.404464	2.04241e+11	6078.38	3.405	0	11.012
338137	Microvirus Enterobacteria phage NC10	NOTdsDNA	NC10	DQ079906	Proteobacteria	Enterobacteriaceae	ssDNA viruses	Microviridae		46.1385	5529	569.764	103.05	2.01305	13	0	0	31.8394	16.541	514	34	5529	10242567	1852.52	787890	47.3	0.421458	2.10233e+11	6166.89	3.329	0	10.208
338138	Microvirus Enterobacteria phage NC6	NOTdsDNA	NC6	DQ079907	Proteobacteria	Enterobacteriaceae	ssDNA viruses	Microviridae		45.7949	5529	521.387	94.3004	1.97451	13	0	0	29.0981	16.5195	514	45	5529	10241730	1852.37	787825	47.82	0.408998	2.13203e+11	6210.3	3.353	0	10.566
338140	Microvirus Enterobacteria phage WA14	NOTdsDNA	WA14	DQ079909	Proteobacteria	Enterobacteriaceae	ssDNA viruses	Microviridae		45.0784	5486	674.299	122.913	2.0896	13	0	0	37.7549	16.5734	514	11	5486	11825058	2155.5	909620	48.71	0.435396	2.54138e+11	6806.85	3.158	0	7.929
384359	Inovirus Ralstonia phage RSM1	NOTdsDNA	RSM1	NC_008574	Proteobacteria	Burkholderiaceae	ssDNA viruses	Inoviridae		59.9178	8999	224.633	24.9619	1.39728	190	0.0629957	0.00700031	6.55008	8.63109	410	91	8999	713250	79.2588	3753.95	81.92	0.190871	9.24382e+08	320.518	4.044	5	27.397
384360	Inovirus Ralstonia phage RSS1	NOTdsDNA	RSS1	NC_008575	Proteobacteria	Burkholderiaceae	ssDNA viruses	Inoviridae		62.6088	6662	35.6941	5.35786	0.728991	48	0	0	1.18062	9.79054	496	357	6662	137835	20.6897	2871.56	61.09	0.281554	3.44681e+07	71.935	3.477	1	18.281
489828	Microvirus Enterobacteria phage WA13 sensu lato	NOTdsDNA	WA13_sensu_lato	NC_007821	Proteobacteria	Enterobacteriaceae	ssDNA viruses	Microviridae		44.8253	6068	728.472	120.051	2.07937	13	0	0	40.8597	16.6025	514	14	6068	11456811	1888.07	881293	44.51	0.441247	2.62941e+11	6583.28	3.487	0	10.256
489829	Microvirus Enterobacteria phage ID18 sensu lato	NOTdsDNA	ID18_sensu_lato	NC_007856	Proteobacteria	Enterobacteriaceae	ssDNA viruses	Microviridae		45.2242	5486	674.686	122.983	2.08985	13	0	0	37.7772	16.5737	514	10	5486	11871312	2163.93	913178	48.71	0.434965	2.56338e+11	6836.25	3.159	0	7.939
511969	Enterobacteria phage G4 clade Enterobacteria phage ID2 Moscow/ID/2001	NOTdsDNA	ID2	NC_007817	Proteobacteria	Enterobacteriaceae	ssDNA viruses	Microviridae		45.7528	5486	623.218	113.602	2.05538	13	0	0	34.9326	16.5914	514	19	5486	11545233	2104.49	888095	49.4	0.424953	2.49791e+11	6748.38	3.207	0	8.578
520962	Inovirus Ralstonia phage RSM3	NOTdsDNA	RSM3	NC_011399	Proteobacteria	Burkholderiaceae	ssDNA viruses	Inoviridae		59.6483	8929	202.952	22.7295	1.35659	190	0.0597637	0.00669322	5.7858	8.43842	410	99	8929	696078	77.957	3663.57	81.04	0.165459	9.27335e+08	322.286	4.134	3	27.241
642111	unclassified Inoviridae Vibrio phage VEJphi	NOTdsDNA	VEJphi	NC_012757	Proteobacteria	Vibrionaceae	ssDNA viruses	Inoviridae		42.9553	6842	11.5588	1.68939	0.22773	8	0	0	0.611119	15.6496	563	511	6842	32415	4.73765	4051.88	20.65	0.367358	2.53985e+06	19.268	4.067	0	43.461
12017.1	Enterobacteria phage fr	NOTdsDNA	fr	NC_001333	Proteobacteria	Enterobacteriaceae	ssRNA positive-strand viruses	Leviviridae		51.3846	3575	0	0		0	0	0	0		575	575	3575	0	0	N/A	0	N/A	0	0	N/A	0	N/A
12021.1	Enterobacteria phage KU1	NOTdsDNA	KU1	NC_002250	Proteobacteria	Enterobacteriaceae	ssRNA positive-strand viruses	Leviviridae		46.529	3486	0	0		0	0	0	0		575	575	3486	0	0	N/A	0	N/A	0	0	N/A	0	N/A
12023.1	Pseudomonas phage PP7	NOTdsDNA	PP7	NC_001628	Proteobacteria	Pseudomonadaceae	ssRNA positive-strand viruses	Leviviridae		54.2085	3588	0	0		0	0	0	0		575	575	3588	0	0	N/A	0	N/A	0	0	N/A	0	N/A
12024.2	unclassified Leviviridae Pseudomonas phage PRR1	NOTdsDNA	PRR1	NC_008294	Proteobacteria	Pseudomonadaceae	ssRNA positive-strand viruses	Leviviridae		49.2024	3573	0	0		0	0	0	0		575	575	3573	0	0	N/A	0	N/A	0	0	N/A	0	N/A
39803.2	Allolevivirus Enterobacteria phage Qbeta	NOTdsDNA	Qbeta	NC_001890	Proteobacteria	Enterobacteriaceae	ssRNA positive-strand viruses	Leviviridae		48.5409	4215	0	0		0	0	0	0		575	575	4215	0	0	N/A	0	N/A	0	0	N/A	0	N/A
39804.2	Allolevivirus Enterobacteria phage FI	NOTdsDNA	FI	EF068134	Proteobacteria	Enterobacteriaceae	ssRNA positive-strand viruses	Leviviridae		51.2428	4184	0	0		0	0	0	0		575	575	4184	0	0	N/A	0	N/A	0	0	N/A	0	N/A
74336.1	Bacteriophage M11	NOTdsDNA	M11	NC_004304	Proteobacteria	Enterobacteriaceae	ssRNA positive-strand viruses	Leviviridae		48.7313	4217	0	0		0	0	0	0		575	575	4217	0	0	N/A	0	N/A	0	0	N/A	0	N/A
75725.1	Enterobacteria phage NL95	NOTdsDNA	phage NL95	NC_001891	Proteobacteria	Enterobacteriaceae	ssRNA positive-strand viruses	Leviviridae		50.8239	4248	0	0		0	0	0	0		575	575	4248	0	0	N/A	0	N/A	0	0	N/A	0	N/A
154784	Bacteriophage AP205	NOTdsDNA	AP205	NC_002700	Proteobacteria	Moraxellaceae	ssRNA positive-strand viruses	Leviviridae		43.8613	4268	0	0		0	0	0	0		575	575	4268	0	0	N/A	0	N/A	0	0	N/A	0	N/A
329852	Levivirus Enterobacteria phage MS2	NOTdsDNA	MS2	NC_001417	Proteobacteria	Enterobacteriaceae	ssRNA positive-strand viruses	Leviviridae		52.1154	3569	0.0148455	0.00415956	-2.38095	1	0	0	0.000862874	17.2047	572	572	3569	126	0.035304	126	3.53	0	121.552	0.185	5.24	0	23.105
329853	Levivirus Enterobacteria phage BZ13	NOTdsDNA	BZ13	NC_001426	Proteobacteria	Enterobacteriaceae	ssRNA positive-strand viruses	Leviviridae		47.865	3466	0	0		0	0	0	0		575	575	3466	0	0	N/A	0	N/A	0	0	N/A	0	N/A
329855	Allolevivirus Enterobacteria phage FI sensu lato	NOTdsDNA	lato	NC_004301	Proteobacteria	Enterobacteriaceae	ssRNA positive-strand viruses	Leviviridae		50.2572	4276	0	0		0	0	0	0		575	575	4276	0	0	N/A	0	N/A	0	0	N/A	0	N/A
								Range
								* Minimum value		22.652	2578	0	0	-2.65568	0	0	0	0	0.861681	1	1	2578	0	0	126	0	0	0	0	0.757	0	0.02
								* Maximum value		71.1944	316674	32439.1	194.838	2.28967	293	33.1851	0.131478	166.411	17.2047	575	575	316674	502082868	2919.87	1.71359e+06	100	0.918337	4.88574e+12	10668.8	12.581	686	423.124
